# Supplementary material for: Dietary spinach reshapes the gut microbiome in an Apc-mutant genetic background: mechanistic insights from integrated multi-omics
Source: Gut Microbes. 2021 Sep 8;13(1):1972756. doi: 10.1080/19490976.2021.1972756 (PMC8437542; doi:10.1080/19490976.2021.1972756)
Supplement: Supplemental Material [file KGMI_A_1972756_SM1233.zip]

Archive with 6 entries (5 files):
- Supplementary information/
- Supplementary information/YS Chen Supplemental Figure 1.pptx
- Supplementary information/YS Chen Supplemental Figure 2.pptx
- Supplementary information/YS Chen Supplemental Figure 3 REVISED.pptx
- Supplementary information/YS Chen Supplemental Figure 4.pptx
- Supplementary information/YS Chen Supplemental Tables.xlsx
