# Supplementary material for: Dietary spinach reshapes the gut microbiome in an Apc-mutant genetic background: mechanistic insights from integrated multi-omics
Source: Gut Microbes. 2021 Sep 8;13(1):1972756. doi: 10.1080/19490976.2021.1972756 (PMC8437542; doi:10.1080/19490976.2021.1972756)
Supplement: Supplemental Material [file KGMI_A_1972756_SM1233.zip › Supplementary information/YS Chen Supplemental Tables.xlsx]

## Sheet: Supplemental Tables
Table 1	Taxonony from OTU counts (all groups)
Table 2	LEfSe data for Pirc vs WT
Table 3	LEfSe data for WT-Ctrl vs WT-SPI
Table 4	LEfSe data for Pirc-Ctrl vs WT-SPI
Table 5	PICRUSt data for genotype and diet
Table 6	DEmiRs associated with tumor development (n=115)
Table 7	Prediction of rat miRNA-mRNA pairs
Table 8	Sequences unclassified from microbiome reads
Table 9	Metabolomic data from rat colon at 30 weeks
Table 10	Metabolomics of SPI
Table 11	Primers for rat mRNA qPCR

## Sheet: Table 1 Taxonony
Table 1 Taxonomy (genus level, rarefied OTU Counts)	WT-Ctrl	WT-SPI	Pirc-Ctrl	Pirc-SPI
Bacteria; Bacteroidetes; Bacteroidia; Bacteroidales; Bacteroidaceae; Bacteroides	324.857	123.286	680.571	137.714
Bacteria; Proteobacteria; Deltaproteobacteria; Desulfovibrionales; Desulfovibrionaceae; Desulfovibrio	265	35.8571	383.143	186.286
Bacteria; Proteobacteria; Deltaproteobacteria; Desulfovibrionales; Desulfovibrionaceae; Bilophila	121.286	106	81.2857	67.4286
Bacteria; Firmicutes; Erysipelotrichia; Erysipelotrichales; Erysipelotrichaceae; Turicibacter	96	127.857	54.5714	128.857
Bacteria; Firmicutes; Clostridia; Clostridiales; Peptostreptococcaceae; Romboutsia	54.5714	140	42.4286	123
Bacteria; Firmicutes; Bacilli; Lactobacillales; Lactobacillaceae; Lactobacillus	53.7143	33.2857	51.1429	23.4286
Bacteria; Firmicutes; Clostridia; Clostridiales; Lachnospiraceae; Roseburia	49	58.1429	24.4286	57.7143
Bacteria; Bacteroidetes; Bacteroidia; Bacteroidales; Rikenellaceae; Alistipes	42.5714	84.5714	62.8571	121.429
Bacteria; Actinobacteria; Actinobacteria; Bifidobacteriales; Bifidobacteriaceae; Bifidobacterium	33.7143	2	13.2857	1.71429
Bacteria; Firmicutes; Erysipelotrichia; Erysipelotrichales; Erysipelotrichaceae; Faecalibaculum	32.7143	0.428571	4.71429	13
Bacteria; Firmicutes; Clostridia; Clostridiales; Lachnospiraceae; Blautia	28.4286	24.7143	74	21
Bacteria; Bacteroidetes; Bacteroidia; Bacteroidales; Porphyromonadaceae; Parabacteroides	28.2857	34.5714	13	26.8571
Bacteria; Firmicutes; Clostridia; Clostridiales; Lachnospiraceae; Butyrivibrio	27.4286	170.429	1.85714	107.857
Bacteria; Firmicutes; Clostridia; Clostridiales; Ruminococcaceae; Oscillibacter	24.1429	54.2857	26.1429	60
Bacteria; Firmicutes; Erysipelotrichia; Erysipelotrichales; Erysipelotrichaceae; Allobaculum	21.7143	0.285714	175.143	9.14286
Bacteria; Firmicutes; Bacilli; Lactobacillales; Streptococcaceae; Lactococcus	17.2857	6.14286	20.8571	4.85714
Bacteria; Firmicutes; Clostridia; Clostridiales; Lachnospiraceae; Tyzzerella	10.8571	4.42857	31.5714	16.8571
Bacteria; Firmicutes; Clostridia; Clostridiales; Ruminococcaceae; Ruminiclostridium	9	6	8	9.42857
Bacteria; Firmicutes; Erysipelotrichia; Erysipelotrichales; Erysipelotrichaceae; Erysipelatoclostridium	7.71429	13.4286	17.2857	17.5714
Bacteria; Firmicutes; Clostridia; Clostridiales; Peptococcaceae; Peptococcus	5.57143	9.57143	3	10
Bacteria; Verrucomicrobia; Verrucomicrobiae; Verrucomicrobiales; Verrucomicrobiaceae; Akkermansia	5	5.42857	3.14286	21.2857
Bacteria; Deferribacteres; Deferribacteres; Deferribacterales; Deferribacteraceae; Mucispirillum	4.57143	6.14286	3.85714	3.28571
Bacteria; Proteobacteria; Betaproteobacteria; Burkholderiales; Alcaligenaceae; Parasutterella	4.57143	1.85714	17.2857	12
Bacteria; Firmicutes; Bacilli; Lactobacillales; Streptococcaceae; Streptococcus	3.85714	1.85714	1.42857	2.42857
Bacteria; Firmicutes; Clostridia; Clostridiales; Ruminococcaceae; Anaerotruncus	3.57143	12.1429	3	11.1429
Bacteria; Bacteroidetes; Bacteroidia; Bacteroidales; Porphyromonadaceae; Butyricimonas	3.28571	2.28571	3.71429	3.28571
Bacteria; Bacteroidetes; Bacteroidia; Bacteroidales; Porphyromonadaceae; Barnesiella	2.28571	2.85714	6.85714	8.28571
Bacteria; Bacteroidetes; Bacteroidia; Bacteroidales; Porphyromonadaceae; Odoribacter	1.14286	1.42857	3.42857	4.57143
Bacteria; Firmicutes; Clostridia; Clostridiales; Ruminococcaceae; Anaerofilum	1	0.857143	0.571429	0.857143
Bacteria; Proteobacteria; Gammaproteobacteria; Pasteurellales; Pasteurellaceae; Pasteurella	1	2.57143	1.28571	8.57143
Bacteria; Proteobacteria; Gammaproteobacteria; Enterobacteriales; Enterobacteriaceae; Escherichia/Shigella	0.857143	0.428571	65	20
Bacteria; Firmicutes; Clostridia; Clostridiales; Clostridiales (Anaerovorax); Anaerovorax	0.714286	2.57143	4	6.28571
Bacteria; Actinobacteria; Coriobacteriia; Coriobacteriales; Coriobacteriaceae; Enterorhabdus	0.714286	1.14286	0.714286	0.714286
Bacteria; Firmicutes; Clostridia; Clostridiales; Lachnospiraceae; Anaerostipes	0.428571	482.429	0.285714	303.571
Bacteria; Firmicutes; Clostridia; Clostridiales; Christensenellaceae; Christensenella	0.428571	0.428571	0	0.142857
Bacteria; Actinobacteria; Actinobacteria; Micrococcales; Micrococcaceae; Rothia	0.428571	0.857143	1.14286	0.714286
Bacteria; Tenericutes; Mollicutes; Anaeroplasmatales; Anaeroplasmataceae; Anaeroplasma	0.285714	0.428571	1.14286	0.142857
Bacteria; Firmicutes; Clostridia; Clostridiales; Lachnospiraceae; Marvinbryantia	0.285714	0	0.857143	0
Bacteria; Proteobacteria; Gammaproteobacteria; Enterobacteriales; Enterobacteriaceae; Proteus	0.285714	0	0.428571	1.28571
Bacteria; Firmicutes; Clostridia; Clostridiales; Ruminococcaceae; Butyricicoccus	0.142857	0	0	0
Bacteria; Firmicutes; Clostridia; Clostridiales; Christensenellaceae; Catabacter	0.142857	0.142857	0	0.142857
Bacteria; Firmicutes; Clostridia; Clostridiales; Lachnospiraceae; Epulopiscium	0.142857	0.142857	0	0
Bacteria; Firmicutes; Erysipelotrichia; Erysipelotrichales; Erysipelotrichaceae; Holdemania	0.142857	0	0.857143	0
Bacteria; Firmicutes; Negativicutes; Selenomonadales; Veillonellaceae; Veillonella	0.142857	0	0.142857	0.285714
Bacteria; Firmicutes; Clostridia; Clostridiales; Caldicoprobacteraceae; Caldicoprobacter	0	0	0	0.142857
Bacteria; Firmicutes; Clostridia; Clostridiales; Ruminococcaceae; Candidatus_Soleaferrea	0	1.14286	0	0.714286
Bacteria; Firmicutes; Clostridia; Clostridiales; Lachnospiraceae; Dorea	0	0	1	0
Bacteria; Firmicutes; Clostridia; Clostridiales; Lachnospiraceae; Eisenbergiella	0	0.285714	0	0
Bacteria; Firmicutes; Bacilli; Lactobacillales; Enterococcaceae; Enterococcus	0	0	2.57143	0.142857
Bacteria; Firmicutes; Erysipelotrichia; Erysipelotrichales; Erysipelotrichaceae; Faecalitalea	0	0	9.42857	0
Bacteria; Firmicutes; Clostridia; Clostridiales; Clostridiales (Finegoldia); Finegoldia	0	0.142857	0.142857	0
Bacteria; Firmicutes; Clostridia; Thermoanaerobacterales; Thermoanaerobacteraceae; Gelria	0	0	0	0.142857
Bacteria; Firmicutes; Clostridia; Clostridiales; Peptostreptococcaceae; Intestinibacter	0	0	0.142857	0.285714
Bacteria; Bacteroidetes; Bacteroidia; Bacteroidales; Prevotellaceae; Paraprevotella	0	0	0.571429	0
Bacteria; Actinobacteria; Coriobacteriia; Coriobacteriales; Coriobacteriaceae; Senegalimassilia	0	0.428571	0	0.142857
Bacteria; Firmicutes; Bacilli; Bacillales; Staphylococcaceae; Staphylococcus	0	0	0.142857	0
Bacteria; Firmicutes; Clostridia; Clostridiales; Peptostreptococcaceae; Terrisporobacter	0	0	0.285714	0

## Sheet: Table 2 WT Pirc LDA
Table 2 Taxonomy (WT Pirc LDA)	Log LDA	Enriched group
Bacteria.Firmicutes.Clostridia.Clostridiales.Ruminococcaceae.Ruminococcaceae_Unc00vst_	2.05655	Pirc
Bacteria.Firmicutes.Clostridia.Clostridiales.Ruminococcaceae.Ruminococcaceae_Unc04x7k_	2.31979	Pirc
Bacteria.Firmicutes.Clostridia.Clostridiales.Ruminococcaceae.Ruminococcaceae_Unc40565_	2.55715	Pirc
Bacteria.Firmicutes.Clostridia.Clostridiales.Lachnospiraceae.Lachnospiraceae_Unc01exf_	2.64012	Pirc
Bacteria.Firmicutes.Clostridia.Clostridiales.Peptococcaceae.Peptococcaceae_UncB4252_	2.65861	Pirc
Bacteria.Firmicutes.Clostridia.Clostridiales.Lachnospiraceae.Lachnospiraceae_Unc015ed_	2.85818	Pirc
Bacteria.Firmicutes.Clostridia.Clostridiales.Peptococcaceae.Peptococcaceae_Unided93_	2.89118	Pirc
Bacteria.Bacteroidetes.Bacteroidia.Bacteroidales.Bacteroidales_Unc37191_.Bacteroidales_Unc37191_	3.02658	Pirc
Bacteria.Bacteroidetes.Bacteroidia.Bacteroidales.Bacteroidales_Unc37191_	3.02658	Pirc
Bacteria.Firmicutes.Clostridia.Clostridiales.Ruminococcaceae.Ruminococcaceae_Unc22469_	3.22779	Pirc
Bacteria.Bacteroidetes.Bacteroidia.Bacteroidales.Bacteroidales_UncO9518_.Bacteroidales_UncO9518_	3.26962	Pirc
Bacteria.Bacteroidetes.Bacteroidia.Bacteroidales.Bacteroidales_UncO9518_	3.26962	Pirc
Bacteria.Proteobacteria.Betaproteobacteria.Burkholderiales.Alcaligenaceae.Parasutterella	3.36118	Pirc
Bacteria.Proteobacteria.Betaproteobacteria	3.36118	Pirc
Bacteria.Proteobacteria.Betaproteobacteria.Burkholderiales	3.36118	Pirc
Bacteria.Proteobacteria.Betaproteobacteria.Burkholderiales.Alcaligenaceae	3.36118	Pirc
Bacteria.Bacteroidetes.Bacteroidia.Bacteroidales.Bacteroidales_Unc00okm_.Bacteroidales_Unc00okm_	3.59646	Pirc
Bacteria.Bacteroidetes.Bacteroidia.Bacteroidales.Bacteroidales_Unc00okm_	3.59646	Pirc
Bacteria.Firmicutes.Clostridia.Clostridiales.Ruminococcaceae.Ruminococcaceae_Unc92119_	3.76553	Pirc
Bacteria.Proteobacteria.Gammaproteobacteria.Enterobacteriales.Enterobacteriaceae.Escherichia_Shigella	3.93641	Pirc
Bacteria.Proteobacteria.Gammaproteobacteria.Enterobacteriales	3.93926	Pirc
Bacteria.Proteobacteria.Gammaproteobacteria.Enterobacteriales.Enterobacteriaceae	3.93926	Pirc
Bacteria.Proteobacteria.Gammaproteobacteria	3.94771	Pirc
Bacteria.Firmicutes.Clostridia.Clostridiales.Ruminococcaceae.Ruminococcaceae_Unide781_	4.28614	Pirc
Bacteria.Firmicutes.Clostridia.Clostridiales.Ruminococcaceae.Ruminococcaceae_Unc01k4o_	2.48252	WT
Bacteria.Bacteroidetes.Bacteroidia.Bacteroidales.Bacteroidales_Unc00mpd_.Bacteroidales_Unc00mpd_	2.50884	WT
Bacteria.Bacteroidetes.Bacteroidia.Bacteroidales.Bacteroidales_Unc00mpd_	2.50884	WT
Bacteria.Firmicutes.Clostridia.Clostridiales.Lachnospiraceae.Lachnospiraceae_Unc0396i_	2.55715	WT
Bacteria.Firmicutes.Clostridia.Clostridiales.Christensenellaceae.Christensenellaceae_UncRu486_	2.57943	WT
Bacteria.Firmicutes.Clostridia.Clostridiales.Lachnospiraceae.Lachnospiraceae_Unc13158_	2.88046	WT
Bacteria.Firmicutes.Clostridia.Clostridiales.Lachnospiraceae.Lachnospiraceae_Unc03jwv_	3.39234	WT
Bacteria.Bacteroidetes.Bacteroidia.Bacteroidales.Bacteroidales_Unc00krl_.Bacteroidales_Unc00krl_	3.93736	WT
Bacteria.Bacteroidetes.Bacteroidia.Bacteroidales.Bacteroidales_Unc00krl_	3.93736	WT
Bacteria.Bacteroidetes.Bacteroidia.Bacteroidales.Bacteroidales_Unc35708_.Bacteroidales_Unc35708_	4.58159	WT
Bacteria.Bacteroidetes.Bacteroidia.Bacteroidales.Bacteroidales_Unc35708_	4.58159	WT
Yellow: Genus level
White: higher levels

## Sheet: Table 3 WT SPI LDA
Table 3 Taxonomy (WT SPI LDA)	Log LDA	Enriched group
Bacteria.Firmicutes.Clostridia.Clostridiales.Ruminococcaceae.Ruminococcaceae_Unc03uyf_	2.05655	WT-AIN
Bacteria.Actinobacteria.Coriobacteriia	2.75552	WT-AIN
Bacteria.Actinobacteria.Coriobacteriia.Coriobacteriales	2.75552	WT-AIN
Bacteria.Actinobacteria.Coriobacteriia.Coriobacteriales.Coriobacteriaceae	2.75552	WT-AIN
Bacteria.Firmicutes.Clostridia.Clostridiales.Lachnospiraceae.Lachnospiraceae_Unc57004_	3.02658	WT-AIN
Bacteria.Firmicutes.Clostridia.Clostridiales.Ruminococcaceae.Ruminococcaceae_Unc45109_	3.11724	WT-AIN
Bacteria.Firmicutes.Bacilli.Lactobacillales.Streptococcaceae.Lactococcus	3.36118	WT-AIN
Bacteria.Firmicutes.Bacilli.Lactobacillales.Streptococcaceae	3.44866	WT-AIN
Bacteria.Firmicutes.Erysipelotrichia.Erysipelotrichales.Erysipelotrichaceae.Faecalibaculum	3.63823	WT-AIN
Bacteria.Firmicutes.Clostridia.Clostridiales.Ruminococcaceae.Ruminococcaceae_Unc59232_	4.24076	WT-AIN
Bacteria.Proteobacteria.Deltaproteobacteria.Desulfovibrionales.Desulfovibrionaceae.Desulfovibrio	4.54674	WT-AIN
Bacteria.Proteobacteria.Deltaproteobacteria	4.7104	WT-AIN
Bacteria.Proteobacteria.Deltaproteobacteria.Desulfovibrionales	4.7104	WT-AIN
Bacteria.Proteobacteria.Deltaproteobacteria.Desulfovibrionales.Desulfovibrionaceae	4.7104	WT-AIN
Bacteria.Proteobacteria	4.72025	WT-AIN
Bacteria.Firmicutes.Clostridia.Clostridiales.Ruminococcaceae.Ruminococcaceae_Unc66055_	5.07952	WT-AIN
Bacteria.Firmicutes.Clostridia.Clostridiales.Clostridiales_Unc64626_.Clostridiales_Unc64626_	1.9775	WT-SPI
Bacteria.Firmicutes.Clostridia.Clostridiales.Clostridiales_Unc64626_	1.9775	WT-SPI
Bacteria.Firmicutes.Clostridia.Clostridiales.Ruminococcaceae.Ruminococcaceae_Unc71175_	1.97752	WT-SPI
Bacteria.Firmicutes.Clostridia.Clostridiales.Clostridiales_Unc85245_.Clostridiales_Unc85245_	2.05664	WT-SPI
Bacteria.Firmicutes.Clostridia.Clostridiales.Clostridiales_Unc85245_	2.05664	WT-SPI
Bacteria.Firmicutes.Clostridia.Clostridiales.Lachnospiraceae.Lachnospiraceae_Unc014hu_	2.05665	WT-SPI
Bacteria.Firmicutes.Clostridia.Clostridiales.Peptococcaceae.Peptococcaceae_Unc00llj_	2.05669	WT-SPI
Bacteria.Firmicutes.Clostridia.Clostridiales.Ruminococcaceae.Candidatus_Soleaferrea	2.18164	WT-SPI
Bacteria.Bacteroidetes.Bacteroidia.Bacteroidales.Bacteroidales_Unc01tc5_.Bacteroidales_Unc01tc5_	2.23283	WT-SPI
Bacteria.Bacteroidetes.Bacteroidia.Bacteroidales.Bacteroidales_Unc01tc5_	2.23283	WT-SPI
Bacteria.Firmicutes.Clostridia.Clostridiales.Ruminococcaceae.Ruminococcaceae_Unc42216_	2.27855	WT-SPI
Bacteria.Firmicutes.Clostridia.Clostridiales.Ruminococcaceae.Ruminococcaceae_Unc03stq_	2.31998	WT-SPI
Bacteria.Actinobacteria.Coriobacteriia.Coriobacteriales.Coriobacteriaceae.Coriobacteriaceae_Unc74156_	2.39249	WT-SPI
Bacteria.Cyanobacteria.Melainabacteria.Gastranaerophilales.Gastranaerophilales_Unc54429_.Gastranaerophilales_Unc54429_	2.4247	WT-SPI
Bacteria.Cyanobacteria.Melainabacteria.Gastranaerophilales.Gastranaerophilales_Unc54429_	2.4247	WT-SPI
Bacteria.Bacteroidetes.Bacteroidia.Bacteroidales.Bacteroidales_Unc02zy2_.Bacteroidales_Unc02zy2_	2.42472	WT-SPI
Bacteria.Bacteroidetes.Bacteroidia.Bacteroidales.Bacteroidales_Unc02zy2_	2.42472	WT-SPI
Bacteria.Firmicutes.Clostridia.Clostridiales.Lachnospiraceae.Lachnospiraceae_Unc01kix_	2.45476	WT-SPI
Bacteria.Firmicutes.Clostridia.Clostridiales.Lachnospiraceae.Lachnospiraceae_Unc12239_	2.48267	WT-SPI
Bacteria.Firmicutes.Clostridia.Clostridiales.Lachnospiraceae.Lachnospiraceae_UncB6190_	2.4827	WT-SPI
Bacteria.Firmicutes.Clostridia.Clostridiales.Clostridiales_Unc04k8v_.Clostridiales_Unc04k8v_	2.48272	WT-SPI
Bacteria.Firmicutes.Clostridia.Clostridiales.Clostridiales_Unc04k8v_	2.48272	WT-SPI
Bacteria.Firmicutes.Clostridia.Clostridiales.Clostridiales_Anaerovorax_.Anaerovorax	2.5338	WT-SPI
Bacteria.Firmicutes.Clostridia.Clostridiales.Clostridiales_Anaerovorax_	2.5338	WT-SPI
Bacteria.Tenericutes.Mollicutes.Mollicutes_UncB1465_.Mollicutes_UncB1465_.Mollicutes_UncB1465_	2.5339	WT-SPI
Bacteria.Tenericutes.Mollicutes.Mollicutes_UncB1465_	2.5339	WT-SPI
Bacteria.Tenericutes.Mollicutes.Mollicutes_UncB1465_.Mollicutes_UncB1465_	2.5339	WT-SPI
Bacteria.Firmicutes.Clostridia.Clostridiales.Lachnospiraceae.Lachnospiraceae_Unc00qgi_	2.57957	WT-SPI
Bacteria.Firmicutes.Clostridia.Clostridiales.Lachnospiraceae.Lachnospiraceae_Unc51915_	2.60079	WT-SPI
Bacteria.Cyanobacteria	2.60079	WT-SPI
Bacteria.Cyanobacteria.Melainabacteria	2.60079	WT-SPI
Bacteria.Cyanobacteria.Melainabacteria.Gastranaerophilales	2.60079	WT-SPI
Bacteria.Firmicutes.Clostridia.Clostridiales.Lachnospiraceae.Lachnospiraceae_Unc00igp_	2.6008	WT-SPI
Bacteria.Firmicutes.Clostridia.Clostridiales.Lachnospiraceae.Lachnospiraceae_Unid3079_	2.67654	WT-SPI
Bacteria.Firmicutes.Clostridia.Clostridiales.Ruminococcaceae.Ruminococcaceae_Unc03wor_	2.75569	WT-SPI
Bacteria.Firmicutes.Clostridia.Clostridiales.Lachnospiraceae.Lachnospiraceae_Unc41358_	2.83486	WT-SPI
Bacteria.Firmicutes.Clostridia.Clostridiales.Ruminococcaceae.Ruminococcaceae_Unc03we0_	2.83488	WT-SPI
Bacteria.Firmicutes.Clostridia.Clostridiales.Ruminococcaceae.Ruminococcaceae_Unc40565_	2.86961	WT-SPI
Bacteria.Firmicutes.Clostridia.Clostridiales.Lachnospiraceae.Lachnospiraceae_Unc010ju_	2.86962	WT-SPI
Bacteria.Firmicutes.Clostridia.Clostridiales.Lachnospiraceae.Lachnospiraceae_Unc97828_	2.88061	WT-SPI
Bacteria.Bacteroidetes.Bacteroidia.Bacteroidales.Bacteroidales_Unc16803_.Bacteroidales_Unc16803_	2.92202	WT-SPI
Bacteria.Bacteroidetes.Bacteroidia.Bacteroidales.Bacteroidales_Unc16803_	2.92202	WT-SPI
Bacteria.Firmicutes.Clostridia.Clostridiales.Lachnospiraceae.Lachnospiraceae_Unc00nm0_	2.93177	WT-SPI
Bacteria.Firmicutes.Clostridia.Clostridiales.Clostridiales_Unc00cb6_.Clostridiales_Unc00cb6_	2.98608	WT-SPI
Bacteria.Firmicutes.Clostridia.Clostridiales.Clostridiales_Unc00cb6_	2.98608	WT-SPI
Bacteria.Firmicutes.Clostridia.Clostridiales.Peptococcaceae.Peptococcus	3.10461	WT-SPI
Bacteria.Firmicutes.Clostridia.Clostridiales.Ruminococcaceae.Ruminococcaceae_Unc019cc_	3.12365	WT-SPI
Bacteria.Tenericutes.Mollicutes.Mollicutes_Unc03t0g_.Mollicutes_Unc03t0g_.Mollicutes_Unc03t0g_	3.14779	WT-SPI
Bacteria.Tenericutes.Mollicutes.Mollicutes_Unc03t0g_	3.14779	WT-SPI
Bacteria.Tenericutes.Mollicutes.Mollicutes_Unc03t0g_.Mollicutes_Unc03t0g_	3.14779	WT-SPI
Bacteria.Firmicutes.Clostridia.Clostridiales.Lachnospiraceae.Lachnospiraceae_Unc05spd_	3.17622	WT-SPI
Bacteria.Firmicutes.Clostridia.Clostridiales.Ruminococcaceae.Anaerotruncus	3.208	WT-SPI
Bacteria.Firmicutes.Clostridia.Clostridiales.Lachnospiraceae.Lachnospiraceae_Unide660_	3.31202	WT-SPI
Bacteria.Firmicutes.Clostridia.Clostridiales.Lachnospiraceae.Lachnospiraceae_Unc037eh_	3.36128	WT-SPI
Bacteria.Firmicutes.Clostridia.Clostridiales.Ruminococcaceae.Ruminococcaceae_Unc32990_	3.36133	WT-SPI
Bacteria.Firmicutes.Clostridia.Clostridiales.Lachnospiraceae.Lachnospiraceae_Unc33883_	3.39913	WT-SPI
Bacteria.Firmicutes.Clostridia.Clostridiales.Lachnospiraceae.Lachnospiraceae_Unc74743_	3.43389	WT-SPI
Bacteria.Bacteroidetes.Bacteroidia.Bacteroidales.Bacteroidales_Unc37191_.Bacteroidales_Unc37191_	3.52413	WT-SPI
Bacteria.Bacteroidetes.Bacteroidia.Bacteroidales.Bacteroidales_Unc37191_	3.52413	WT-SPI
Bacteria.Firmicutes.Clostridia.Clostridiales.Ruminococcaceae.Ruminococcaceae_Unc04qod_	3.55039	WT-SPI
Bacteria.Firmicutes.Clostridia.Clostridiales.Lachnospiraceae.Lachnospiraceae_Unc04gqw_	3.55953	WT-SPI
Bacteria.Firmicutes.Clostridia.Clostridiales.Lachnospiraceae.Lachnospiraceae_Unc78813_	3.5663	WT-SPI
Bacteria.Bacteroidetes.Bacteroidia.Bacteroidales.Bacteroidales_Unc33404_.Bacteroidales_Unc33404_	3.74397	WT-SPI
Bacteria.Bacteroidetes.Bacteroidia.Bacteroidales.Bacteroidales_Unc33404_	3.74397	WT-SPI
Bacteria.Firmicutes.Clostridia.Clostridiales.Ruminococcaceae.Ruminococcaceae_Unc44214_	3.76003	WT-SPI
Bacteria.Firmicutes.Clostridia.Clostridiales.Lachnospiraceae.Lachnospiraceae_Unc74336_	3.80488	WT-SPI
Bacteria.Firmicutes.Clostridia.Clostridiales.Ruminococcaceae.Oscillibacter	3.85839	WT-SPI
Bacteria.Firmicutes.Clostridia.Clostridiales.Lachnospiraceae.Lachnospiraceae_Unc01ff9_	3.93171	WT-SPI
Bacteria.Firmicutes.Clostridia.Clostridiales.Ruminococcaceae.Ruminococcaceae_Unc01gfi_	3.9552	WT-SPI
Bacteria.Firmicutes.Clostridia.Clostridiales.Lachnospiraceae.Lachnospiraceae_Unc30582_	4.00607	WT-SPI
Bacteria.Firmicutes.Clostridia.Clostridiales.Ruminococcaceae.Ruminococcaceae_Unc82602_	4.02212	WT-SPI
Bacteria.Firmicutes.Clostridia.Clostridiales.Lachnospiraceae.Lachnospiraceae_Unc03jwv_	4.20591	WT-SPI
Bacteria.Firmicutes.Clostridia.Clostridiales.Ruminococcaceae.Ruminococcaceae_Unc63248_	4.2071	WT-SPI
Bacteria.Firmicutes.Clostridia.Clostridiales.Lachnospiraceae.Lachnospiraceae_Unc04r2o_	4.2136	WT-SPI
Bacteria.Firmicutes.Clostridia.Clostridiales.Ruminococcaceae.Ruminococcaceae_Unc02kju_	4.25447	WT-SPI
Bacteria.Firmicutes.Clostridia.Clostridiales.Lachnospiraceae.Lachnospiraceae_Unc89386_	4.2572	WT-SPI
Bacteria.Firmicutes.Clostridia.Clostridiales.Ruminococcaceae.Ruminococcaceae_Unc034eo_	4.34675	WT-SPI
Bacteria.Firmicutes.Clostridia.Clostridiales.Lachnospiraceae.Lachnospiraceae_Unc0396i_	4.67927	WT-SPI
Bacteria.Firmicutes.Clostridia.Clostridiales.Lachnospiraceae.Anaerostipes	4.8071	WT-SPI
Bacteria.Firmicutes.Clostridia.Clostridiales.Lachnospiraceae	5.66479	WT-SPI
Yellow: Genus level
White: higher levels

## Sheet: Table 4 Pirc SPI LDA
Table 4 Taxonomy (Pirc SPI LDA)	Log LDA	Enriched group
Bacteria.Bacteroidetes.Bacteroidia.Bacteroidales.Bacteroidales_Unc27487_.Bacteroidales_Unc27487_	2.05655	Pirc-AIN
Bacteria.Firmicutes.Clostridia.Clostridiales.Ruminococcaceae.Ruminococcaceae_Unc00vst_	2.05655	Pirc-AIN
Bacteria.Bacteroidetes.Bacteroidia.Bacteroidales.Bacteroidales_Unc27487_	2.05655	Pirc-AIN
Bacteria.Firmicutes.Clostridia.Clostridiales.Defluviitaleaceae.Defluviitaleaceae_UncO8635_	2.2784	Pirc-AIN
Bacteria.Firmicutes.Clostridia.Clostridiales.Ruminococcaceae.Ruminococcaceae_Unc04kda_	2.45449	Pirc-AIN
Bacteria.Tenericutes.Mollicutes.Mollicutes_Unc042dn_.Mollicutes_Unc042dn_.Mollicutes_Unc042dn_	3.01876	Pirc-AIN
Bacteria.Tenericutes.Mollicutes.Mollicutes_Unc042dn_	3.01876	Pirc-AIN
Bacteria.Tenericutes.Mollicutes.Mollicutes_Unc042dn_.Mollicutes_Unc042dn_	3.01876	Pirc-AIN
Bacteria.Firmicutes.Clostridia.Clostridiales.Lachnospiraceae.Lachnospiraceae_Unc04qnp_	3.12965	Pirc-AIN
Bacteria.Firmicutes.Clostridia.Clostridiales.Christensenellaceae.Christensenellaceae_Unc52900_	3.15346	Pirc-AIN
Bacteria.Firmicutes.Clostridia.Clostridiales.Lachnospiraceae.Lachnospiraceae_Unc57004_	3.16489	Pirc-AIN
Bacteria.Firmicutes.Clostridia.Clostridiales.Ruminococcaceae.Ruminococcaceae_Unc45109_	3.33147	Pirc-AIN
Bacteria.Firmicutes.Clostridia.Clostridiales.Ruminococcaceae.Ruminococcaceae_Unc13601_	3.73628	Pirc-AIN
Bacteria.Firmicutes.Clostridia.Clostridiales.Ruminococcaceae.Ruminococcaceae_Unc92119_	3.76553	Pirc-AIN
Bacteria.Proteobacteria.Gammaproteobacteria.Enterobacteriales.Enterobacteriaceae.Escherichia_Shigella	3.93641	Pirc-AIN
Bacteria.Proteobacteria.Gammaproteobacteria.Enterobacteriales	3.93926	Pirc-AIN
Bacteria.Proteobacteria.Gammaproteobacteria.Enterobacteriales.Enterobacteriaceae	3.93926	Pirc-AIN
Bacteria.Firmicutes.Bacilli.Lactobacillales	4.00431	Pirc-AIN
Bacteria.Firmicutes.Bacilli	4.00512	Pirc-AIN
Bacteria.Firmicutes.Clostridia.Clostridiales.Ruminococcaceae.Ruminococcaceae_Unc01fh3_	4.09794	Pirc-AIN
Bacteria.Firmicutes.Clostridia.Clostridiales.Ruminococcaceae.Ruminococcaceae_Unide781_	4.28614	Pirc-AIN
Bacteria.Firmicutes.Clostridia.Clostridiales.Ruminococcaceae.Ruminococcaceae_Unc59232_	4.37461	Pirc-AIN
Bacteria.Firmicutes.Clostridia.Clostridiales.Ruminococcaceae.Ruminococcaceae_Unc66055_	4.66364	Pirc-AIN
Bacteria.Firmicutes.Clostridia.Clostridiales.Ruminococcaceae.Candidatus_Soleaferrea	1.97741	Pirc-SPI
Bacteria.Firmicutes.Clostridia.Clostridiales.Ruminococcaceae.Ruminococcaceae_Unc03uw6_	2.05667	Pirc-SPI
Bacteria.Firmicutes.Clostridia.Clostridiales.Ruminococcaceae.Ruminococcaceae_Unc42216_	2.18161	Pirc-SPI
Bacteria.Firmicutes.Clostridia.Clostridiales.Lachnospiraceae.Lachnospiraceae_Unc33883_	2.27847	Pirc-SPI
Bacteria.Firmicutes.Clostridia.Clostridiales.Clostridiales_Unc59472_.Clostridiales_Unc59472_	2.3199	Pirc-SPI
Bacteria.Firmicutes.Clostridia.Clostridiales.Clostridiales_Unc59472_	2.3199	Pirc-SPI
Bacteria.Firmicutes.Clostridia.Clostridiales.Clostridiales_Unc85245_.Clostridiales_Unc85245_	2.35764	Pirc-SPI
Bacteria.Firmicutes.Clostridia.Clostridiales.Clostridiales_Unc85245_	2.35764	Pirc-SPI
Bacteria.Bacteroidetes.Bacteroidia.Bacteroidales.Bacteroidales_Unc01tc5_.Bacteroidales_Unc01tc5_	2.35766	Pirc-SPI
Bacteria.Bacteroidetes.Bacteroidia.Bacteroidales.Bacteroidales_Unc01tc5_	2.35766	Pirc-SPI
Bacteria.Firmicutes.Clostridia.Clostridiales.Lachnospiraceae.Lachnospiraceae_Unc31816_	2.45455	Pirc-SPI
Bacteria.Tenericutes.Mollicutes.Mollicutes_Unc03eh6_.Mollicutes_Unc03eh6_.Mollicutes_Unc03eh6_	2.48268	Pirc-SPI
Bacteria.Tenericutes.Mollicutes.Mollicutes_Unc03eh6_	2.48268	Pirc-SPI
Bacteria.Tenericutes.Mollicutes.Mollicutes_Unc03eh6_.Mollicutes_Unc03eh6_	2.48268	Pirc-SPI
Bacteria.Firmicutes.Clostridia.Clostridiales.Ruminococcaceae.Ruminococcaceae_Unc01k4o_	2.53373	Pirc-SPI
Bacteria.Firmicutes.Clostridia.Clostridiales.Lachnospiraceae.Lachnospiraceae_UncB6190_	2.53383	Pirc-SPI
Bacteria.Firmicutes.Clostridia.Clostridiales.Lachnospiraceae.Lachnospiraceae_Unc00qgi_	2.55727	Pirc-SPI
Bacteria.Firmicutes.Clostridia.Clostridiales.Lachnospiraceae.Lachnospiraceae_Unc00nm0_	2.55727	Pirc-SPI
Bacteria.Firmicutes.Clostridia.Clostridiales.Clostridiales_Unc00btm_.Clostridiales_Unc00btm_	2.57953	Pirc-SPI
Bacteria.Firmicutes.Clostridia.Clostridiales.Clostridiales_Unc00btm_	2.57953	Pirc-SPI
Bacteria.Firmicutes.Clostridia.Clostridiales.Clostridiales_Unc00cb6_.Clostridiales_Unc00cb6_	2.64019	Pirc-SPI
Bacteria.Firmicutes.Clostridia.Clostridiales.Clostridiales_Unc00cb6_	2.64019	Pirc-SPI
Bacteria.Bacteroidetes.Bacteroidia.Bacteroidales.Bacteroidales_Unc00mpd_.Bacteroidales_Unc00mpd_	2.72567	Pirc-SPI
Bacteria.Bacteroidetes.Bacteroidia.Bacteroidales.Bacteroidales_Unc00mpd_	2.72567	Pirc-SPI
Bacteria.Firmicutes.Clostridia.Clostridiales.Ruminococcaceae.Ruminococcaceae_Unc03we0_	2.75559	Pirc-SPI
Bacteria.Firmicutes.Clostridia.Clostridiales.Lachnospiraceae.Lachnospiraceae_Unc010ju_	2.76988	Pirc-SPI
Bacteria.Firmicutes.Clostridia.Clostridiales.Lachnospiraceae.Lachnospiraceae_Unc02qj2_	2.79702	Pirc-SPI
Bacteria.Firmicutes.Clostridia.Clostridiales.Lachnospiraceae.Lachnospiraceae_Unc97828_	2.86954	Pirc-SPI
Bacteria.Bacteroidetes.Bacteroidia.Bacteroidales.Bacteroidales_Unc16803_.Bacteroidales_Unc16803_	2.89126	Pirc-SPI
Bacteria.Bacteroidetes.Bacteroidia.Bacteroidales.Bacteroidales_Unc16803_	2.89126	Pirc-SPI
Bacteria.Firmicutes.Clostridia.Clostridiales.Lachnospiraceae.Lachnospiraceae_Unc39298_	2.92192	Pirc-SPI
Bacteria.Bacteroidetes.Bacteroidia.Bacteroidales.Bacteroidales_Unc58327_.Bacteroidales_Unc58327_	2.96868	Pirc-SPI
Bacteria.Bacteroidetes.Bacteroidia.Bacteroidales.Bacteroidales_Unc58327_	2.96868	Pirc-SPI
Bacteria.Bacteroidetes.Bacteroidia.Bacteroidales.Bacteroidales_Unc37317_.Bacteroidales_Unc37317_	3.01886	Pirc-SPI
Bacteria.Bacteroidetes.Bacteroidia.Bacteroidales.Bacteroidales_Unc37317_	3.01886	Pirc-SPI
Bacteria.Firmicutes.Clostridia.Clostridiales.Lachnospiraceae.Lachnospiraceae_Unc13158_	3.03443	Pirc-SPI
Bacteria.Firmicutes.Clostridia.Clostridiales.Lachnospiraceae.Lachnospiraceae_Unc39056_	3.09803	Pirc-SPI
Bacteria.Firmicutes.Clostridia.Clostridiales.Peptococcaceae.Peptococcus	3.12355	Pirc-SPI
Bacteria.Firmicutes.Clostridia.Clostridiales.Ruminococcaceae.Ruminococcaceae_Unc32990_	3.12357	Pirc-SPI
Bacteria.Firmicutes.Clostridia.Clostridiales.Ruminococcaceae.Anaerotruncus	3.17057	Pirc-SPI
Bacteria.Firmicutes.Clostridia.Clostridiales.Lachnospiraceae.Lachnospiraceae_Unc00uql_	3.23274	Pirc-SPI
Bacteria.Bacteroidetes.Bacteroidia.Bacteroidales.Prevotellaceae.Prevotellaceae_Unc55397_	3.35399	Pirc-SPI
Bacteria.Bacteroidetes.Bacteroidia.Bacteroidales.Prevotellaceae	3.35399	Pirc-SPI
Bacteria.Tenericutes.Mollicutes.Mollicutes_Unc00omq_.Mollicutes_Unc00omq_.Mollicutes_Unc00omq_	3.36486	Pirc-SPI
Bacteria.Tenericutes.Mollicutes.Mollicutes_Unc00omq_	3.36486	Pirc-SPI
Bacteria.Tenericutes.Mollicutes.Mollicutes_Unc00omq_.Mollicutes_Unc00omq_	3.36486	Pirc-SPI
Bacteria.Firmicutes.Clostridia.Clostridiales.Lachnospiraceae.Lachnospiraceae_Unc037eh_	3.38563	Pirc-SPI
Bacteria.Firmicutes.Clostridia.Clostridiales.Lachnospiraceae.Lachnospiraceae_Unc05spd_	3.39579	Pirc-SPI
Bacteria.Firmicutes.Clostridia.Clostridiales.Ruminococcaceae.Ruminococcaceae_Unc44752_	3.50639	Pirc-SPI
Bacteria.Firmicutes.Clostridia.Clostridiales.Ruminococcaceae.Ruminococcaceae_Unc44214_	3.54331	Pirc-SPI
Bacteria.Bacteroidetes.Bacteroidia.Bacteroidales.Porphyromonadaceae.Parabacteroides	3.55265	Pirc-SPI
Bacteria.Firmicutes.Clostridia.Clostridiales.Lachnospiraceae.Lachnospiraceae_Unc78813_	3.55268	Pirc-SPI
Bacteria.Bacteroidetes.Bacteroidia.Bacteroidales.Bacteroidales_Unc39305_.Bacteroidales_Unc39305_	3.59235	Pirc-SPI
Bacteria.Bacteroidetes.Bacteroidia.Bacteroidales.Bacteroidales_Unc39305_	3.59235	Pirc-SPI
Bacteria.Firmicutes.Clostridia.Clostridiales.Ruminococcaceae.Ruminococcaceae_Unc04qod_	3.59864	Pirc-SPI
Bacteria.Firmicutes.Clostridia.Clostridiales.Lachnospiraceae.Lachnospiraceae_Unc74743_	3.60884	Pirc-SPI
Bacteria.Bacteroidetes.Bacteroidia.Bacteroidales.Bacteroidales_Unc33404_.Bacteroidales_Unc33404_	3.644	Pirc-SPI
Bacteria.Bacteroidetes.Bacteroidia.Bacteroidales.Bacteroidales_Unc33404_	3.644	Pirc-SPI
Bacteria.Firmicutes.Clostridia.Clostridiales.Lachnospiraceae.Lachnospiraceae_Unc01ff9_	3.69005	Pirc-SPI
Bacteria.Firmicutes.Clostridia.Clostridiales.Lachnospiraceae.Lachnospiraceae_Unc00mg2_	3.76985	Pirc-SPI
Bacteria.Firmicutes.Clostridia.Clostridiales.Ruminococcaceae.Ruminococcaceae_Unc63248_	3.8594	Pirc-SPI
Bacteria.Firmicutes.Clostridia.Clostridiales.Ruminococcaceae.Oscillibacter	3.90174	Pirc-SPI
Bacteria.Firmicutes.Clostridia.Clostridiales.Lachnospiraceae.Lachnospiraceae_Unc04r2o_	3.96507	Pirc-SPI
Bacteria.Bacteroidetes.Bacteroidia.Bacteroidales.Bacteroidales_Unc00krl_.Bacteroidales_Unc00krl_	4.01486	Pirc-SPI
Bacteria.Bacteroidetes.Bacteroidia.Bacteroidales.Bacteroidales_Unc00krl_	4.01486	Pirc-SPI
Bacteria.Bacteroidetes.Bacteroidia.Bacteroidales.Rikenellaceae.Alistipes	4.20792	Pirc-SPI
Bacteria.Firmicutes.Clostridia.Clostridiales.Peptostreptococcaceae.Romboutsia	4.21349	Pirc-SPI
Bacteria.Firmicutes.Clostridia.Clostridiales.Peptostreptococcaceae	4.2145	Pirc-SPI
Bacteria.Bacteroidetes.Bacteroidia.Bacteroidales.Rikenellaceae	4.23754	Pirc-SPI
Bacteria.Bacteroidetes.Bacteroidia.Bacteroidales.Bacteroidales_Unc35708_.Bacteroidales_Unc35708_	4.31317	Pirc-SPI
Bacteria.Bacteroidetes.Bacteroidia.Bacteroidales.Bacteroidales_Unc35708_	4.31317	Pirc-SPI
Bacteria.Firmicutes.Clostridia.Clostridiales.Ruminococcaceae.Ruminococcaceae_Unc02kju_	4.32463	Pirc-SPI
Bacteria.Firmicutes.Clostridia.Clostridiales.Ruminococcaceae.Ruminococcaceae_Unc034eo_	4.49571	Pirc-SPI
Bacteria.Firmicutes.Clostridia.Clostridiales.Lachnospiraceae.Lachnospiraceae_Unc0396i_	4.51501	Pirc-SPI
Bacteria.Firmicutes.Clostridia.Clostridiales.Lachnospiraceae.Anaerostipes	4.60588	Pirc-SPI
Bacteria.Firmicutes.Clostridia.Clostridiales.Clostridiales_Unc05gpl_.Clostridiales_Unc05gpl_	5.02823	Pirc-SPI
Bacteria.Firmicutes.Clostridia.Clostridiales.Clostridiales_Unc05gpl_	5.02823	Pirc-SPI
Bacteria.Firmicutes.Clostridia.Clostridiales.Lachnospiraceae	5.46853	Pirc-SPI
Yellow: Genus level
White: higher levels

## Sheet: Table 5 PICRUSt
WT Ctrl vs Pirc Ctrl
Level_1	Level_2	Level_3	PC: mean rel. freq. (%)	PC: std. dev. (%)	WC: mean rel. freq. (%)	WC: std. dev. (%)	p-values (corrected)
Metabolism	Lipid Metabolism	alpha-Linolenic acid linoleate metabolism	0.00249407	0.000914046	0.00131649	0.000490524	0.0209681
Metabolism	Lipid Metabolism	Ether lipid metabolism	0.000599267	0.00021898	0.000158027	0.000199107	0.00336267
WT Ctrl vs WT SPI
Level_1	Level_2	Level_3	WC: mean rel. freq. (%)	WC: std. dev. (%)	WS: mean rel. freq. (%)	WS: std. dev. (%)	p-values (corrected)
Environmental Information Processing	Membrane Transport	ABC transporters	3.07883	0.370258	3.72468	0.119313	0.00445071
Organismal Systems	Endocrine System	Adipocytokine signaling pathway	0.0710964	0.00990032	0.042524	0.00506128	0.000146371
Metabolism	Amino Acid Metabolism	Alanine, aspartate and glutamate metabolism	1.08286	0.0579966	0.984032	0.0139137	0.00530143
Metabolism	Lipid Metabolism	alpha-Linolenic acid linoleate metabolism	0.00131649	0.000490524	0.00299388	0.000309413	3.15118e-05
Human Diseases	Neurodegenerative Diseases	Alzheimer's disease	0.0499158	0.00269048	0.0428671	0.00150253	0.000283206
Metabolism	Amino Acid Metabolism	Amino acid related enzymes	1.47595	0.0455336	1.41605	0.0070615	0.0177888
Genetic Information Processing	Translation	Aminoacyl-tRNA biosynthesis	1.21096	0.0216002	1.15845	0.0245141	0.00203296
Organismal Systems	Immune System	Antigen processing and presentation	0.0451824	0.00182725	0.0404466	0.0013302	0.000330371
Metabolism	Carbohydrate Metabolism	Ascorbate and aldarate metabolism	0.107313	0.0163908	0.134206	0.0105646	0.00678732
Metabolism	Xenobiotics Biodegradation and Metabolism	Atrazine degradation	0.0244749	0.00785185	0.0404951	0.00760827	0.00372482
Cellular Processes	Cell Motility	Bacterial chemotaxis	0.49498	0.0766109	0.687294	0.0885359	0.00175768
Human Diseases	Infectious Diseases	Bacterial invasion of epithelial cells	3.05933e-06	5.6952e-06	2.19071e-05	1.14443e-05	0.00585822
Cellular Processes	Cell Motility	Bacterial motility proteins	1.04719	0.162301	1.44574	0.172399	0.00142354
Environmental Information Processing	Membrane Transport	Bacterial secretion system	0.577864	0.0463224	0.499398	0.024319	0.00505442
Environmental Information Processing	Signaling Molecules and Interaction	Bacterial toxins	0.14236	0.0140198	0.126083	0.00234959	0.0292244
Genetic Information Processing	Transcription	Basal transcription factors	1.16654e-06	2.85742e-06	2.18115e-05	1.51567e-05	0.0152642
Genetic Information Processing	Replication and Repair	Base excision repair	0.442148	0.0202544	0.416013	0.00837854	0.0192855
Metabolism	Biosynthesis and biodegradation of secondary metabolites	Biosynthesis and biodegradation of secondary metabolites_Unclassified	0.0647456	0.00572747	0.0580388	0.00163062	0.0282848
Metabolism	Metabolism of Cofactors and Vitamins	Biotin metabolism	0.145135	0.0279812	0.107039	0.00557699	0.0152562
Metabolism	Xenobiotics Biodegradation and Metabolism	Bisphenol degradation	0.0773363	0.00658879	0.0974196	0.00558274	0.000110355
Metabolism	Carbohydrate Metabolism	Butanoate metabolism	0.597322	0.0151089	0.675548	0.0105149	6.21665e-07
Environmental Information Processing	Signal Transduction	Calcium signaling pathway	0	0	1.97169e-05	1.19042e-05	0.0066724
Metabolism	Energy Metabolism	Carbon fixation pathways in prokaryotes	0.993361	0.0806417	0.840818	0.0304856	0.0027496
Cellular Processes	Cell Growth and Death	Cell cycle - Caulobacter	0.504872	0.0216986	0.467706	0.00884094	0.00470868
Cellular Processes and Signaling	Cell division	Cell division_Unclassified	0.0691391	0.0155215	0.0529142	0.00254146	0.0429113
Genetic Information Processing	Folding, Sorting and Degradation	Chaperones and folding catalysts	0.9736	0.0688012	0.880336	0.014727	0.0154955
Metabolism	Xenobiotics Biodegradation and Metabolism	Chlorocyclohexane and chlorobenzene degradation	0.00781845	0.00241922	0.018168	0.00176423	3.85362e-06
Genetic Information Processing	Replication and Repair	Chromosome	1.58991	0.0447633	1.48012	0.0248814	0.000459352
Metabolism	Carbohydrate Metabolism	Citrate cycle (TCA cycle)	0.585674	0.0848033	0.453239	0.0392277	0.00773058
Metabolism	Amino Acid Metabolism	Cysteine and methionine metabolism	0.928387	0.018237	0.878628	0.00823991	0.000245939
Metabolism	Metabolism of Other Amino Acids	D-Alanine metabolism	0.103431	0.00487462	0.117683	0.00273405	0.000122823
Metabolism	Metabolism of Other Amino Acids	D-Arginine and D-ornithine metabolism	0.00624649	0.0023045	0.0106863	0.00157635	0.00267261
Genetic Information Processing	Replication and Repair	DNA repair and recombination proteins	2.88597	0.0580521	2.6641	0.0440346	1.14681e-05
Genetic Information Processing	Replication and Repair	DNA replication	0.713038	0.0341133	0.612474	0.0124237	0.000181041
Genetic Information Processing	Replication and Repair	DNA replication proteins	1.32158	0.0604007	1.16146	0.0178359	0.000423974
Cellular Processes and Signaling	Electron transfer carriers	Electron transfer carriers_Unclassified	0.0179513	0.0060964	0.0259324	0.00150201	0.0178879
Metabolism	Energy metabolism	Energy metabolism_Unclassified	0.973935	0.0643508	0.904391	0.0179764	0.0384464
Metabolism	Lipid Metabolism	Ether lipid metabolism	0.000158027	0.000199107	0.000499662	0.000252878	0.0241103
Metabolism	Lipid Metabolism	Fatty acid biosynthesis	0.512156	0.062978	0.432916	0.0252812	0.0214651
Cellular Processes	Cell Motility	Flagellar assembly	0.458196	0.0993323	0.712654	0.102658	0.000925298
Metabolism	Biosynthesis of Other Secondary Metabolites	Flavone and flavonol biosynthesis	0.0109592	0.00527662	0.020604	0.00350249	0.0036376
Metabolism	Metabolism of Cofactors and Vitamins	Folate biosynthesis	0.373771	0.0459988	0.308238	0.00954971	0.0124892
Metabolism	Carbohydrate Metabolism	Fructose and mannose metabolism	0.928533	0.0605154	1.1206	0.131334	0.0108334
Metabolism	Carbohydrate Metabolism	Galactose metabolism	0.79005	0.0494434	0.873814	0.031807	0.00562089
Poorly Characterized	General function prediction only	General function prediction only_Unclassified	3.5535	0.0866036	3.46257	0.0155878	0.042272
Metabolism	Metabolism of Terpenoids and Polyketides	Geraniol degradation	0.026687	0.00849511	0.0178859	0.00226101	0.0447139
Cellular Processes and Signaling	Germination	Germination_Unclassified	0.0334936	0.00760585	0.0455973	0.00479283	0.00792104
Organismal Systems	Nervous System	Glutamatergic synapse	0.113514	0.00749663	0.10266	0.00222408	0.0113215
Metabolism	Lipid Metabolism	Glycerolipid metabolism	0.420516	0.051941	0.493177	0.0107184	0.0135392
Metabolism	Lipid Metabolism	Glycerophospholipid metabolism	0.548253	0.0162422	0.509721	0.011263	0.00062408
Metabolism	Carbohydrate Metabolism	Glyoxylate and dicarboxylate metabolism	0.51342	0.0112701	0.530749	0.00448559	0.00832468
Metabolism	Amino Acid Metabolism	Histidine metabolism	0.654138	0.042592	0.584334	0.0218334	0.00605554
Genetic Information Processing	Replication and Repair	Homologous recombination	0.976767	0.0343772	0.862928	0.0243218	4.09234e-05
Metabolism	Carbohydrate Metabolism	Inositol phosphate metabolism	0.11487	0.0152053	0.139363	0.00572323	0.00657967
Metabolism	Lipid Metabolism	Linoleic acid metabolism	0.068258	0.00642304	0.0821083	0.00698894	0.00386403
Metabolism	Lipid Metabolism	Lipid biosynthesis proteins	0.645778	0.0531488	0.523567	0.0234047	0.000791307
Metabolism	Amino Acid Metabolism	Lysine biosynthesis	0.846424	0.0186872	0.798004	0.0163034	0.000469851
Genetic Information Processing	Replication and Repair	Mismatch repair	0.865224	0.0347382	0.77656	0.01706	0.000366961
Metabolism	Metabolism of Cofactors and Vitamins	Nicotinate and nicotinamide metabolism	0.433174	0.0228026	0.361056	0.0188261	7.48425e-05
Metabolism	Energy Metabolism	Nitrogen metabolism	0.658903	0.0562256	0.59572	0.0105827	0.0330346
Organismal Systems	Immune System	NOD-like receptor signaling pathway	0.0462228	0.00231941	0.0406346	0.00139129	0.000519226
Genetic Information Processing	Replication and Repair	Nucleotide excision repair	0.398168	0.0112185	0.366039	0.00559368	0.00015858
Metabolism	Metabolism of Cofactors and Vitamins	One carbon pool by folate	0.678697	0.0440187	0.585046	0.00443192	0.00192343
Metabolism	Others	Others_Unclassified	0.945461	0.0460724	1.0297	0.0257373	0.00327151
Human Diseases	Cancers	Pathways in cancer	0.0542495	0.00717762	0.0433854	0.00243764	0.00907483
Metabolism	Carbohydrate Metabolism	Pentose and glucuronate interconversions	0.519398	0.0503009	0.61899	0.017415	0.00218285
Metabolism	Carbohydrate Metabolism	Pentose phosphate pathway	0.833512	0.0686056	0.925897	0.0367806	0.0170338
Metabolism	Enzyme Families	Peptidases	1.96877	0.0688835	1.81023	0.0253143	0.00087254
Metabolism	Glycan Biosynthesis and Metabolism	Peptidoglycan biosynthesis	0.833015	0.0300277	0.770147	0.0179188	0.00139568
Metabolism	Amino Acid Metabolism	Phenylalanine, tyrosine and tryptophan biosynthesis	0.901516	0.032666	0.79915	0.0340319	0.000184687
Environmental Information Processing	Signal Transduction	Phosphatidylinositol signaling system	0.0817342	0.0141087	0.0673792	0.00204095	0.0470865
Environmental Information Processing	Membrane Transport	Phosphotransferase system (PTS)	0.315707	0.0784272	0.530291	0.121762	0.00443965
Metabolism	Energy Metabolism	Photosynthesis - antenna proteins	0	0	0.000347313	0.00020346	0.00580463
Organismal Systems	Environmental Adaptation	Plant-pathogen interaction	0.150155	0.0109569	0.169324	0.00392449	0.00428661
Metabolism	Xenobiotics Biodegradation and Metabolism	Polycyclic aromatic hydrocarbon degradation	0.0970998	0.00592036	0.0887212	0.00394159	0.0155639
Metabolism	Metabolism of Terpenoids and Polyketides	Polyketide sugar unit biosynthesis	0.214529	0.0224786	0.180487	0.00450729	0.00950334
Metabolism	Metabolism of Cofactors and Vitamins	Porphyrin and chlorophyll metabolism	0.833489	0.0593261	0.982776	0.0552835	0.000723616
Organismal Systems	Endocrine System	PPAR signaling pathway	0.104787	0.00751132	0.08557	0.00491038	0.000337058
Metabolism	Metabolism of Terpenoids and Polyketides	Prenyltransferases	0.300637	0.037803	0.238602	0.00747544	0.00653487
Human Diseases	Neurodegenerative Diseases	Prion diseases	0.0074546	0.00257785	0.0121185	0.00148715	0.00352966
Organismal Systems	Endocrine System	Progesterone-mediated oocyte maturation	0.0451824	0.00182725	0.0404466	0.0013302	0.000330371
Human Diseases	Cancers	Prostate cancer	0.0456821	0.00187579	0.0407932	0.00148364	0.000357491
Genetic Information Processing	Folding, Sorting and Degradation	Proteasome	0.0462275	0.00179466	0.0405191	0.00127312	5.83209e-05
Genetic Information Processing	Folding, Sorting and Degradation	Protein export	0.636859	0.0292919	0.535951	0.0201841	2.86902e-05
Metabolism	Enzyme Families	Protein kinases	0.296512	0.0378699	0.364339	0.0126037	0.00384008
Genetic Information Processing	Folding, Sorting and Degradation	Protein processing in endoplasmic reticulum	0.0697913	0.0126422	0.0539	0.00279713	0.0212612
Metabolism	Nucleotide Metabolism	Purine metabolism	2.18076	0.0566992	2.0416	0.0143631	0.000729957
Metabolism	Nucleotide Metabolism	Pyrimidine metabolism	1.92816	0.0467584	1.78937	0.0131933	0.000219203
Human Diseases	Cancers	Renal cell carcinoma	0.00900822	0.00587225	0.0028718	0.00126656	0.0430877
Genetic Information Processing	Restriction enzyme	Restriction enzyme_Unclassified	0.184196	0.0244214	0.105816	0.0169838	5.34935e-05
Genetic Information Processing	Translation	Ribosome	2.39739	0.10758	2.12806	0.0491421	0.000440369
Genetic Information Processing	Translation	Ribosome Biogenesis	1.40774	0.037434	1.27489	0.0308763	2.59728e-05
Genetic Information Processing	Translation	Ribosome biogenesis in eukaryotes	0.0478109	0.00250219	0.0412167	0.00121918	0.000294565
Genetic Information Processing	Folding, Sorting and Degradation	RNA degradation	0.47112	0.0374668	0.409393	0.00312926	0.00675054
Genetic Information Processing	Transcription	RNA polymerase	0.166735	0.00279327	0.149124	0.00419467	4.84314e-06
Human Diseases	Infectious Diseases	Staphylococcus aureus infection	0.002308	0.00145537	0.00541212	0.00193179	0.009202
Metabolism	Xenobiotics Biodegradation and Metabolism	Styrene degradation	0.0132662	0.00210859	0.0256951	0.00293778	4.29783e-06
Metabolism	Lipid Metabolism	Synthesis and degradation of ketone bodies	0.0267447	0.00678054	0.037748	0.0053198	0.00928374
Metabolism	Metabolism of Terpenoids and Polyketides	Terpenoid backbone biosynthesis	0.566684	0.0318518	0.488505	0.0122433	0.000567331
Metabolism	Metabolism of Cofactors and Vitamins	Thiamine metabolism	0.501604	0.0251503	0.445723	0.00769908	0.00118543
Genetic Information Processing	Transcription	Transcription factors	1.67177	0.25248	2.05316	0.0422139	0.00973912
Genetic Information Processing	Translation	Translation factors	0.549557	0.0266319	0.48543	0.00703352	0.000798974
Genetic Information Processing	Translation proteins	Translation proteins_Unclassified	0.942996	0.0153821	0.865916	0.0194281	8.38324e-06
Environmental Information Processing	Membrane Transport	Transporters	7.01369	1.07778	8.79697	0.275186	0.00607284
Metabolism	Biosynthesis of Other Secondary Metabolites	Tropane, piperidine and pyridine alkaloid biosynthesis	0.119926	0.0075147	0.101149	0.00214738	0.000617468
Human Diseases	Infectious Diseases	Tuberculosis	0.156171	0.00900088	0.142005	0.00450605	0.00751905
Environmental Information Processing	Signal Transduction	Two-component system	1.52186	0.106784	1.73126	0.107083	0.00535053
Human Diseases	Metabolic Diseases	Type I diabetes mellitus	0.0574344	0.00845898	0.0469523	0.00172335	0.0225733
Human Diseases	Metabolic Diseases	Type II diabetes mellitus	0.0500037	0.00407592	0.0437959	0.00313469	0.0127443
Metabolism	Glycan Biosynthesis and Metabolism	Various types of N-glycan biosynthesis	0.00165358	0.00120486	0.000260421	0.000274602	0.0296412
Human Diseases	Infectious Diseases	Vibrio cholerae pathogenic cycle	0.0622061	0.00335425	0.0690745	0.003965	0.00732716
Metabolism	Metabolism of Terpenoids and Polyketides	Zeatin biosynthesis	0.0481985	0.00320368	0.0416039	0.00153437	0.00155582
Pirc Ctrl vs Pirc SPI
Level_1	Level_2	Level_3	PC: mean rel. freq. (%)	PC: std. dev. (%)	PS: mean rel. freq. (%)	PS: std. dev. (%)	p-values (corrected)
Environmental Information Processing	Membrane Transport	ABC transporters	2.97618	0.322322	3.51463	0.226187	0.0066799
Organismal Systems	Endocrine System	Adipocytokine signaling pathway	0.0730308	0.0123089	0.0506081	0.00592456	0.00327826
Metabolism	Amino Acid Metabolism	Alanine, aspartate and glutamate metabolism	1.10771	0.0596742	1.02919	0.0304863	0.0186056
Metabolism	Lipid Metabolism	Table 5 (PICRUSt data)	0.00249407	0.000914046	0.00391174	0.000945685	0.0215798
Human Diseases	Neurodegenerative Diseases	Alzheimer's disease	0.0500758	0.00286805	0.045473	0.00297528	0.0183457
Metabolism	Amino Acid Metabolism	Amino acid related enzymes	1.48897	0.0326694	1.44915	0.0304353	0.0495806
Metabolism	Xenobiotics Biodegradation and Metabolism	Aminobenzoate degradation	0.122894	0.00568168	0.133022	0.00726197	0.0205124
Organismal Systems	Immune System	Antigen processing and presentation	0.0457092	0.000930258	0.0425356	0.00246272	0.0192006
Metabolism	Carbohydrate Metabolism	Ascorbate and aldarate metabolism	0.10018	0.0110688	0.11689	0.00698066	0.0105831
Metabolism	Xenobiotics Biodegradation and Metabolism	Atrazine degradation	0.0225663	0.00713809	0.0377478	0.01114	0.0180998
Cellular Processes	Cell Motility	Bacterial chemotaxis	0.480374	0.0958285	0.671692	0.0886041	0.00374331
Cellular Processes	Cell Motility	Bacterial motility proteins	0.980014	0.207462	1.39429	0.205595	0.00459521
Environmental Information Processing	Membrane Transport	Bacterial secretion system	0.608119	0.0377884	0.538487	0.0324637	0.00520068
Environmental Information Processing	Signaling Molecules and Interaction	Bacterial toxins	0.134676	0.00484989	0.121829	0.00277099	0.000258601
Genetic Information Processing	Replication and Repair	Base excision repair	0.442968	0.0163262	0.417306	0.0153756	0.0160049
Metabolism	Biosynthesis and biodegradation of secondary metabolites	Biosynthesis and biodegradation of secondary metabolites_Unclassified	0.0641714	0.00308437	0.0591454	0.00184119	0.00666497
Metabolism	Metabolism of Cofactors and Vitamins	Biotin metabolism	0.154965	0.0252687	0.121731	0.0169539	0.0224036
Metabolism	Carbohydrate Metabolism	Butanoate metabolism	0.618198	0.0213224	0.67095	0.00972951	0.000477469
Metabolism	Biosynthesis of Other Secondary Metabolites	Caffeine metabolism	4.69972e-05	3.43552e-05	0.00027434	0.000212338	0.039419
Environmental Information Processing	Signal Transduction	Calcium signaling pathway	0	0	1.69122e-05	1.23311e-05	0.0152393
Metabolism	Energy Metabolism	Carbon fixation pathways in prokaryotes	1.01421	0.0650879	0.912376	0.0721726	0.0248695
Cellular Processes	Cell Growth and Death	Cell cycle - Caulobacter	0.502014	0.0118756	0.479288	0.0191108	0.0328001
Genetic Information Processing	Folding, Sorting and Degradation	Chaperones and folding catalysts	1.01064	0.0670882	0.924974	0.0382395	0.0225751
Metabolism	Xenobiotics Biodegradation and Metabolism	Chlorocyclohexane and chlorobenzene degradation	0.00745482	0.00262113	0.0143561	0.00259191	0.000626255
Genetic Information Processing	Replication and Repair	Chromosome	1.58907	0.0210645	1.50753	0.0435614	0.00278906
Organismal Systems	Environmental Adaptation	Circadian rhythm - plant	4.69972e-05	3.43552e-05	0.00027434	0.000212338	0.039419
Metabolism	Carbohydrate Metabolism	Citrate cycle (TCA cycle)	0.617888	0.067938	0.512284	0.0633004	0.0165419
Metabolism	Metabolism of Other Amino Acids	D-Alanine metabolism	0.108037	0.00515523	0.117173	0.00228204	0.00386096
Genetic Information Processing	Replication and Repair	DNA repair and recombination proteins	2.89304	0.0307165	2.72908	0.0884477	0.00315144
Genetic Information Processing	Replication and Repair	DNA replication	0.708308	0.0268999	0.643306	0.0292813	0.00177197
Genetic Information Processing	Replication and Repair	DNA replication proteins	1.30418	0.0491714	1.21801	0.043521	0.00756073
Metabolism	Xenobiotics Biodegradation and Metabolism	Drug metabolism - other enzymes	0.333683	0.0211173	0.3573	0.0152837	0.0485739
Metabolism	Lipid Metabolism	Fatty acid elongation in mitochondria	3.50225e-05	3.27516e-05	0.000267032	0.000212774	0.0369093
Cellular Processes	Cell Motility	Flagellar assembly	0.443451	0.105068	0.687394	0.139912	0.00567697
Poorly Characterized	General function prediction only	General function prediction only_Unclassified	3.62723	0.110628	3.504	0.0365251	0.0346603
Organismal Systems	Nervous System	Glutamatergic synapse	0.116247	0.00853536	0.106985	0.00387712	0.040526
Metabolism	Glycan biosynthesis and metabolism	Glycan biosynthesis and metabolism_Unclassified	0.040287	0.00661635	0.0291192	0.00601818	0.0100179
Metabolism	Glycan Biosynthesis and Metabolism	Glycosyltransferases	0.299613	0.0286989	0.260156	0.00877004	0.0143286
Metabolism	Amino Acid Metabolism	Histidine metabolism	0.671947	0.0403755	0.611865	0.0360593	0.0188382
Genetic Information Processing	Replication and Repair	Homologous recombination	0.984722	0.0227504	0.90181	0.0468293	0.00387313
Metabolism	Lipid Metabolism	Lipid biosynthesis proteins	0.607198	0.0467889	0.546287	0.0272573	0.0209287
Genetic Information Processing	Replication and Repair	Mismatch repair	0.860581	0.0170295	0.805305	0.0358965	0.0083535
Metabolism	Metabolism of Cofactors and Vitamins	Nicotinate and nicotinamide metabolism	0.437728	0.0329125	0.382231	0.0291901	0.00950304
Organismal Systems	Immune System	NOD-like receptor signaling pathway	0.04849	0.00353632	0.0427908	0.00248627	0.00823704
Genetic Information Processing	Replication and Repair	Nucleotide excision repair	0.397165	0.00369054	0.37928	0.0149446	0.0258997
Human Diseases	Cancers	Pathways in cancer	0.0521719	0.00620616	0.0451098	0.00351378	0.0369498
Metabolism	Enzyme Families	Peptidases	1.93985	0.0525121	1.84805	0.0310409	0.00439597
Metabolism	Glycan Biosynthesis and Metabolism	Peptidoglycan biosynthesis	0.830095	0.019312	0.786231	0.026859	0.00785625
Metabolism	Amino Acid Metabolism	Phenylalanine, tyrosine and tryptophan biosynthesis	0.871693	0.0273321	0.807062	0.0305594	0.0023133
Environmental Information Processing	Signal Transduction	Phosphatidylinositol signaling system	0.0906007	0.0104753	0.0757317	0.00526633	0.0128456
Metabolism	Energy Metabolism	Photosynthesis - antenna proteins	0	0	0.000296096	0.000211274	0.0139215
Organismal Systems	Environmental Adaptation	Plant-pathogen interaction	0.155746	0.0101591	0.168612	0.00449555	0.0212211
Metabolism	Xenobiotics Biodegradation and Metabolism	Polycyclic aromatic hydrocarbon degradation	0.102738	0.00699566	0.0927569	0.00770173	0.0369037
Metabolism	Metabolism of Terpenoids and Polyketides	Polyketide sugar unit biosynthesis	0.220832	0.0246732	0.189415	0.0113116	0.0208862
Metabolism	Metabolism of Cofactors and Vitamins	Porphyrin and chlorophyll metabolism	0.802592	0.0580582	0.941163	0.0758973	0.00439508
Organismal Systems	Endocrine System	PPAR signaling pathway	0.109263	0.0108671	0.090678	0.00181946	0.0054536
Metabolism	Metabolism of Terpenoids and Polyketides	Prenyltransferases	0.309476	0.0320762	0.264071	0.0267247	0.0211364
Organismal Systems	Endocrine System	Progesterone-mediated oocyte maturation	0.0457092	0.000930258	0.0425356	0.00246272	0.0192006
Human Diseases	Cancers	Prostate cancer	0.0461084	0.00114772	0.0430136	0.00261274	0.0282539
Genetic Information Processing	Folding, Sorting and Degradation	Proteasome	0.0460868	0.0012859	0.0425961	0.00248422	0.0136453
Genetic Information Processing	Folding, Sorting and Degradation	Protein export	0.631077	0.0258913	0.556963	0.0305819	0.000736813
Metabolism	Enzyme Families	Protein kinases	0.295123	0.0345242	0.342778	0.0346582	0.0343744
Genetic Information Processing	Folding, Sorting and Degradation	Protein processing in endoplasmic reticulum	0.0792896	0.0125894	0.0627602	0.006766	0.0192203
Metabolism	Nucleotide Metabolism	Purine metabolism	2.20479	0.048401	2.08523	0.0459321	0.000887775
Metabolism	Nucleotide Metabolism	Pyrimidine metabolism	1.91974	0.0324585	1.83985	0.0458023	0.0052211
Genetic Information Processing	Restriction enzyme	Restriction enzyme_Unclassified	0.19212	0.0372413	0.129502	0.0231535	0.00571816
Genetic Information Processing	Translation	Ribosome	2.42392	0.0719011	2.23791	0.129681	0.0126897
Genetic Information Processing	Translation	Ribosome Biogenesis	1.40155	0.0322196	1.31537	0.0585617	0.0110829
Genetic Information Processing	Translation	Ribosome biogenesis in eukaryotes	0.0472161	0.00188208	0.0432734	0.0026416	0.0127584
Genetic Information Processing	Transcription	RNA polymerase	0.167803	0.00495325	0.15302	0.00534672	0.00033194
Metabolism	Lipid Metabolism	Steroid biosynthesis	0.000106163	9.76311e-05	0.000835825	0.000654137	0.0339725
Metabolism	Biosynthesis of Other Secondary Metabolites	Streptomycin biosynthesis	0.345975	0.0261111	0.318119	0.0102889	0.0417993
Metabolism	Xenobiotics Biodegradation and Metabolism	Styrene degradation	0.0137185	0.00313475	0.0234189	0.00308908	0.000160473
Metabolism	Lipid Metabolism	Synthesis and degradation of ketone bodies	0.0296554	0.00824948	0.0384269	0.00432309	0.0462738
Human Diseases	Immune System Diseases	Systemic lupus erythematosus	3.50225e-05	3.27516e-05	0.000267032	0.000212774	0.0369093
Metabolism	Metabolism of Terpenoids and Polyketides	Terpenoid backbone biosynthesis	0.572476	0.0293746	0.513108	0.0338946	0.00722845
Metabolism	Metabolism of Cofactors and Vitamins	Thiamine metabolism	0.499954	0.0252595	0.457534	0.0189121	0.00707024
Genetic Information Processing	Transcription	Transcription factors	1.59944	0.2398	1.88264	0.145863	0.0332289
Genetic Information Processing	Translation	Translation factors	0.557518	0.0182225	0.514051	0.024679	0.00520414
Genetic Information Processing	Translation proteins	Translation proteins_Unclassified	0.944078	0.0118737	0.90077	0.0308171	0.0129332
Environmental Information Processing	Membrane Transport	Transporters	6.5892	0.955227	7.96872	0.799914	0.0193285
Environmental Information Processing	Signal Transduction	Two-component system	1.54136	0.118138	1.72585	0.143013	0.032028
Human Diseases	Metabolic Diseases	Type I diabetes mellitus	0.0607013	0.00708799	0.0524256	0.00514376	0.0410658
Human Diseases	Infectious Diseases	Vibrio cholerae pathogenic cycle	0.0607932	0.00446578	0.0687031	0.00265349	0.00407398
Metabolism	Metabolism of Terpenoids and Polyketides	Zeatin biosynthesis	0.0497425	0.00382771	0.0434838	0.00254396	0.00712499

## Sheet: Table 6 DEmiRs
Table 6 (DemiRs): miRNA (PCT vs PCN)	log2FC	p-value
rno-miR-1-3p	-3.48765	2.02387e-19
rno-miR-3571	-3.48761	2.02387e-19
rno-miR-1b	-3.48591	2.02387e-19
rno-miR-325-5p	-3.34403	0.000764138
rno-miR-211-5p	-3.0884	1.41902e-05
rno-miR-204-5p	-3.08755	1.39797e-05
rno-miR-129-1-3p	-2.9318	0.00457743
rno-miR-129-2-3p	-2.9318	0.00457743
rno-miR-433-3p	-2.71266	0.000110592
rno-miR-122-5p	-2.70543	0.0029002
rno-miR-3591	-2.70543	0.0029002
rno-miR-133a-3p	-2.68332	0.00235602
rno-miR-133b-3p	-2.68332	0.00235602
rno-miR-133c	-2.68332	0.00235602
rno-miR-143-3p	-2.62262	4.09642e-17
rno-miR-204-3p	-2.62086	0.00470887
rno-miR-145-5p	-2.61107	3.36316e-12
rno-miR-136-5p	-2.50599	0.00716891
rno-miR-676	-2.4949	5.86135e-18
rno-miR-145-3p	-2.46739	5.45159e-12
rno-miR-215	-2.36924	1.48816e-09
rno-miR-379-5p	-2.35511	1.0549e-06
rno-miR-384-3p	-2.33973	0.0292761
rno-miR-487b-3p	-2.29044	0.0123907
rno-miR-329-3p	-2.21023	0.0282351
rno-miR-143-5p	-2.15714	1.42989e-09
rno-miR-193a-5p	-2.15241	0.00954007
rno-miR-3549	-2.15241	0.00954007
rno-miR-379-3p	-2.12236	0.00419098
rno-miR-411-5p	-2.09841	3.45877e-06
rno-miR-431	-2.0674	0.019148
rno-miR-323-3p	-2.01267	0.000764138
rno-miR-139-5p	-1.93785	2.68645e-15
rno-miR-127-3p	-1.89994	4.54653e-06
rno-miR-127-5p	-1.88238	0.00852625
rno-miR-708-5p	-1.8613	0.000200011
rno-miR-411-3p	-1.86036	0.00722051
rno-miR-488-3p	-1.72431	0.0122524
rno-miR-3065-3p	-1.63924	0.00235602
rno-miR-338-5p	-1.63924	0.00235602
rno-miR-3544	-1.63658	0.00194817
rno-miR-337-5p	-1.62946	0.00235602
rno-miR-490-3p	-1.62855	0.000537184
rno-miR-299b-3p	-1.516	0.0291358
rno-miR-99a-5p	-1.4872	4.99824e-08
rno-miR-369-3p	-1.46421	0.0291358
rno-miR-100-5p	-1.46082	1.23649e-07
rno-miR-370-3p	-1.44138	0.0286551
rno-miR-299a-3p	-1.42654	0.0354586
rno-miR-299a-5p	-1.42654	0.0354586
rno-miR-299b-5p	-1.42654	0.0354586
rno-miR-490-5p	-1.41846	0.0117266
rno-miR-139-3p	-1.41605	0.000175787
rno-miR-382-5p	-1.40886	0.00174198
rno-miR-125b-2-3p	-1.346	1.45475e-05
rno-miR-195-5p	-1.30033	1.0822e-18
rno-miR-206-3p	-1.28686	0.00266629
rno-miR-218b	-1.28658	0.00110112
rno-miR-381-3p	-1.27341	0.000321108
rno-miR-218a-5p	-1.27297	0.00121621
rno-miR-409a-5p	-1.2598	0.0291358
rno-miR-497-5p	-1.22456	8.64507e-07
rno-miR-300-3p	-1.2119	0.000537184
rno-miR-125b-5p	-1.17963	0.00046745
rno-miR-3588	-1.17963	0.00046745
rno-miR-760-3p	-1.17892	0.0402504
rno-miR-125a-5p	-1.16004	7.82949e-06
rno-miR-195-3p	-1.13596	2.78085e-05
rno-miR-500-3p	-1.08359	0.0101317
rno-miR-203b-5p	1.0193	3.61379e-11
rno-miR-203a-3p	1.01984	3.61379e-11
rno-miR-342-3p	1.03228	8.8304e-05
rno-miR-3473	1.03735	0.0194807
rno-miR-449a-5p	1.07247	0.0209881
rno-miR-190b-5p	1.07628	0.0180975
rno-miR-193b-3p	1.10488	0.013217
rno-miR-96-5p	1.13334	2.59206e-06
rno-miR-106b-5p	1.1396	9.67757e-07
rno-miR-93-5p	1.14372	2.27511e-12
rno-miR-132-5p	1.15399	0.0029002
rno-miR-149-5p	1.17089	0.00145661
rno-miR-18a-3p	1.18173	0.0342401
rno-miR-212-5p	1.18374	0.00093092
rno-miR-7a-5p	1.19434	0.00139082
rno-miR-181a-1-3p	1.1965	5.66458e-09
rno-miR-3570	1.1965	5.66458e-09
rno-miR-7b	1.19698	0.00168848
rno-miR-19b-3p	1.19916	0.001547
rno-miR-17-1-3p	1.2033	0.0221955
rno-miR-23b-5p	1.23264	0.0354586
rno-miR-19a-3p	1.23882	0.00121444
rno-miR-181c-3p	1.2496	1.55398e-09
rno-miR-183-3p	1.33134	0.0200784
rno-miR-21-5p	1.33938	2.60294e-16
rno-miR-181d-5p	1.35508	1.63364e-16
rno-miR-181b-5p	1.36605	9.23414e-17
rno-miR-20a-5p	1.45164	5.99929e-17
rno-miR-20b-5p	1.45435	3.98032e-17
rno-miR-17-5p	1.48113	5.86135e-18
rno-miR-27b-5p	1.52977	7.43879e-06
rno-miR-21-3p	1.59455	2.62469e-05
rno-miR-146a-5p	1.60783	2.89438e-14
rno-miR-18a-5p	1.63589	7.72297e-05
rno-miR-200c-5p	1.64936	0.0364064
rno-miR-146b-5p	1.65218	1.1009e-14
rno-miR-3575	1.84084	0.0407371
rno-miR-222-5p	2.01503	0.0437616
rno-miR-34a-5p	2.09096	7.86429e-10
rno-miR-497-3p	2.2765	0.0338011
rno-miR-181a-2-3p	2.31124	3.45877e-06
rno-miR-146b-3p	2.34273	1.24989e-11
rno-miR-335	2.42755	0.0232347
rno-miR-383-5p	3.11494	1.06454e-07
rno-miR-135a-5p	4.12925	6.38431e-06
rno-miR-135b-5p	4.22116	3.47036e-06

## Sheet: Table 7 miRNA-mRNA pairs
mRNA	miRNA	Site type	Context++ score	Context++ score percentile	Weighted context++ score	Conserved branch length	PCT
Position 32-38 of Serpine1 3' UTR	rno-miR-145-5p	7mer-m8	-0.27	96	-0.27	4.129	0.59
Position 25-32 of KLF4 3' UTR	rno-miR-34a-5p	8mer	-0.48	97	-0.48	2.411	0.33

## Sheet: Table 8 Unclassified sequences
Bacteroidales_Unc00krl	Unc00krl	TACGGAGGATGCGAGCGTTATCCGGATTTATTGGGTTTAAAGGGTGCGTAGGCGGACTGTCAAGTCAGCGGTAAAATACGGGGGCTCAACCTCCGCCCGCCGTTGAAACTGACGGTCTTGAGTGGGCGAGAAGTATGCGGAATGCGTGGTGTAGCGGTGAAATGCATAGATATCACGCAGAACTCCGATTGCGAAGGCAGCATACCGGCGCCCAACTGACGCTGAAGCACGAAAGCGTGGGTATCGAACAGG
Bacteroidales_Unc00mpd	Unc00mpd	TACGGAGGATGCGAGCGTTATCCGGATTTATTGGGTTTAAAGGGTGCGCAGGCGGAAGATCAAGTCAGCGGTAAAATTGAGAGGCTCAACCTCTTCGAGCCGTTGAAACTGGTTTTCTTGAGTGAGCGAGAAGTATGCGGAATGCGTGGTGTAGCGGTGAAATGCATAGATATCACGCAGAACTCCGATTGCGAAGGCAGCATACCGGCGCTCAACTGACGCTCATGCACGAAAGTGTGGGTATCGAACAGG
Bacteroidales_Unc00okm	Unc00okm	TACGGAGGATGCGAGCGTTATCCGGATTTATTGGGTTTAAAGGGTGCGTAGGCGGTCCGGAAAGTCAGCGGTAAAAGCCCGGGGCTCAACCCCGGCGAGCCGTTGAAACTGTCGGACTAGAGACGGCGAGAAGTACGCGGAATGCGCGGTGTAGCGGTGAAATGCATAGATATCGCGCAGAACTCCGATTGCGAAGGCAGCGTACCGGCGCCGGACTGACGCTGAGGCACGAAAGCGTGGGTATCGAACAGG
Bacteroidales_Unc01tc5	Unc01tc5	TACGGAGGATGCGAGCGTTATCCGGATTTATTGGGTTTAAAGGGTGCGCAGGCGGCCTTTCAGGCCGGCGGTAAAATTGCGGGGCTCAACCCCGTATAGCCGTCGGAACCGGAGGGCTGGAGTGGGCGAGAGGTACGCGGAACGCGTGGTGTAGCGGTGAAATGCATAGATATCACGCAGAACCCCGATTGCGAAGGCAGCGTACCGGCGCCCTACTGACGCTGAGGCACGAAAGCGCGGGGATCGAACAGG
Bacteroidales_Unc02zy2	Unc02zy2	TACGGAGGATGCGAGCGTTATCCGGATTTATTGGGTTTAAAGGGTGCGTAGGCGGACGGTCAAGTCAGCGGTAAAAATGCGGTGCTCAACGCCGTACAGCCGTTGAAACTGGCAGTCTTGAGTGGGCGAGAAGTATGCGGAATGCGTGGTGTAGCGGTGAAATGCATAGATATCACGCAGAACTCCGATTGCGAAGGCAGCATACCGGCGCCCTACTGACGCTGAGGCACGAAAGCGTGGGTATCGAACAGG
Bacteroidales_Unc16803	Unc16803	TACGGAGGATGCGAGCGTTATCCGGATTTATTGGGTTTAAAGGGTGCGTAGGCGGTCCGTTAAGTCAGCGGTAAAATTGCGGGGCTCAACCCCGTCGAGCCGTTGAAACTGGCAGACTTGAGTTGGCGAGAAGTACGCGGAATGCGCGGTGTAGCGGTGAAATGCATAGATATCGCGCAGAACTCCGATTGCGAAGGCAGCGTACCGGCGCCAGACTGACGCTGAGGCACGAAAGCGTGGGGATCGAACAGG
Bacteroidales_Unc27487	Unc27487	TACGGAGGATGCGAGCGTTATCCGGATTTATTGGGTTTAAAGGGTGCGTAGGCGGAAGATTAAGTCAGCGGTAAAATGTCGGTGCCCAACGCCGGCCGGCCGTTGAAACTGATTTTCTTGAGTGGGCGAGAAGTATGCGGAATGCGTGGTGTAGCGGTGAAATGCATAGAGATCACGCAGAACTCCGATTGCGAAGGCAGCATACCGGCGCCCAACTGACGCTGAGGCACGAAAGCGTGGGGATCAAACAGG
Bacteroidales_Unc33404	Unc33404	TACGGAGGATGCGAGCGTTATCCGGATTTATTGGGTTTAAAGGGTGCGTAGGCGGCCTGTTAAGTCAGCGGTAAAAGCCCGGGGCTCAACCCCGGCGAGCCGTTGAAACTGGCTGGCTGGAGTTGGCGAGAGGTATGCGGAATGCGCGGTGTAGCGGTGAAATGCTTAGATATCGCGCAGAACTCCGATTGCGAAGGCAGCATGCCGGCGCCACACTGACGCTGAGGCACGAAAGCGTGGGGATCAAACAGG
Bacteroidales_Unc35708	Unc35708	TACGGAGGATGCGAGCGTTATCCGGATTTATTGGGTTTAAAGGGTGCGTAGGCGGCGTTCCAAGTCAGCGGTAAAATTGCGGGGCTCAACCCCGCCGAGCCGTTGAAACTGGCGCGCTTGAGTGGGCGAGAAGTATGCGGAATGCGTGGTGTAGCGGTGAAATGCATAGATATCACGCAGAACCCCGATTGCGAAGGCAGCATACCGGCGCCCTACTGACGCTGAAGCACGAAAGCGTGGGTATCGAACAGG
Bacteroidales_Unc37191	Unc37191	TACGGAGGATGCGAGCGTTATCCGGATTTATTGGGTTTAAAGGGTGCGCAGGCGGAGGCACAAGTCAGCGGTAAAATCGCGGGGCTCAACCCCGCTCCGCCGTTGAAACTGTGTCCCTTGAGTGCGCGAAGGGTAGGCGGAATGCGTGGTGTAGCGGTGAAATGCATAGATATCACGCAGAACTCCGATCGCGAAGGCAGCCTACCGGCGCGCGACTGACGCTCATGCACGAAAGCGTGGGTATCGAACAGG
Bacteroidales_Unc37317	Unc37317	TACGGAGGATGCGAGCGTTATCCGGATTTATTGGGTTTAAAGGGTGCGCAGGCGGAGGTGCAAGTCAGCGGTCAAATTGCGGGGCTCAACCCCGTACTGCCGTTGAAACTGCATCCCTTGAGTGCGCGAGAAGTATGCGGAATGCGTGGTGTAGCGGTGAAATGCATAGATATCACGCAGAACTCCGATTGCGAAGGCAGCATACCGGCGCGCAACTGACGCTCATGCACGAAAGCGTGGGTATCGAACAGG
Bacteroidales_Unc39305	Unc39305	TACGGAGGATGCGAGCGTTATCCGGATTTATTGGGTTTAAAGGGTGCGTAGGCGGATCGTTAAGTCAGTGGTCAAATTGAGGGGCTCAACCCCTTCCCGCCATTGAAACTGGCGATCTTGAGTGGAAGAGAAGTATGCGGAATGCGTGGTGTAGCGGTGAAATGCATAGATATCACGCAGAACCCCGATTGCGAAGGCAGCATGCCGGCTTCCGACTGACGCTGAAGCACGAAAGCGTGGGGATCGAACAGG
Bacteroidales_Unc58327	Unc58327	TACGGAGGATGCGAGCGTTATCCGGATTTATTGGGTTTAAAGGGTGCGTAGGCGGGCTTTTAAGTCAGCGGTAAAAATTCGGGGCTCAACCCCGTCCGGCCGTTGAAACTGGGGGCCTTGAGTGGGCGAGAAGAAGGCGGAATGCGTGGTGTAGCGGTGAAATGCATAGATATCACGCAGAACCCCGATTGCGAAGGCAGCCTTCCGGCGCCCTACTGACGCTGAGGCACGAAAGTGCGGGGATCGAACAGG
Bacteroidales_UncO9518	UncO9518	TACGGAGGATGCGAGCGTTATCCGGATTTATTGGGTTTAAAGGGTGCGTAGGCGGAAGTTCAAGTCAGCGGTAAAATCGAGGGGCTCAACCCCTTTAAGCCGTTGAAACTGGGTTTCTTGAGTGGGCGAGAAGTGTGCGGAATGTGTGGTGTAGCGGTGAAATGCATAGATATCACACAGAACTCCGATTGCGAAGGCAGCACACCGGCGCCCAACTGACGCTGAGGCACGAAAGCGTGGGGATCAAACAGG
Christensenellaceae_Unc52900	Unc52900	TACGTAGGGGGCGAGCGTTGTCCGGAATTATTGGGCGTAAAGGGCGCGTAGACGGCCGAGTAAGTTATAGGTGAAAGCCCATCTTTCAAGGATGGAATTGCCTGTAATACTGCCTGGCTTGAGTGCAGGAGAGGGAAGCGGAATTCCTAGTGTAGCGGTGAAATGCGTAGATATTAGGAGGAACACCAGTGGCGAAGGCGGCTTTCTGGACTGTAACTGACGTTGAGGCGCGAAAGCGTGGGGAGCAAACAGG
Christensenellaceae_UncRu486	UncRu486	TACGTAGGGGGCGAGCGTTGTCCGGAATTACTGGGCGTAAAGAGAGCGTAGGCGGCACTACAAGTCTCATGTGAAATACCCGGGCTTAACTTGGGGGTTGCATGGGAAACTGTAGAGCTTGAGTACAGGAGAGGCAAGCGGAATTCCTAGTGTAGCGGTGAAATGCATAGATATTAGGAGGAACACCAGTGGCGAAGGCGGCTTGCTGGACTGAAACTGACGCTGAGGCTCGAAAGCGTGGGGAGCAAACAGG
Clostridiales_Unc00btm	Unc00btm	TACGTAGGAGGCAAGCGTTATCCGGAATGACTGGGCGTAAAGGGTGCGTAGGTGGTTTGACAAGTTGGTAGCGTAACTCCGGGGCTCAACCTCGGCACTACTACCAAAACTGCCAAACTTGAGTGCAGGAGGGGCAACTGGAATTCCTAGTGTAGCGGTGGAATGCGTAGATATTAGGAGGAACACCAGTGGCGAAGGCGAGTTGCTGGACTGTAACTGACACTGAGGCACGAAAGCGTGGGGAGCAAACAGG
Clostridiales_Unc00cb6	Unc00cb6	TACGTAGGAGGCAAGCGTTATCCGGAATGACTGGGCGTAAAGGGTGCGTAGGTGGTTTGGCAAGTTAGTAGCGTAACTCCGGAGCTCAACTTCGGAACTACTACTAAAACTGTCGGACTTGAGTGCAGGAGGGGCAACTGGAATTTCTAGTGTAGCGGTGGAATGCGTAGATATTAGGAAGAACACCGGTGGCGAAGGCGAGTTGCTGGACTGTAACTGACACTGAGGCACGAAAGCGTGGGGAGCAAACAGG
Clostridiales_Unc04k8v	Unc04k8v	TACGTAGGGGGCGAGCGTTATCCGGAATTATTGGGCGTAAAGAGTGCGTAGGCGGTTTTTTAAGCGCGGGGTGAAAGGCAATGGCTTAACCATTGTTAGCCCTGCGAACTGGGAGACTTGAGTGCAGGAGAGGAAAGCGGAATTCCTAGTGTAGCGGTGAAATGCGTAGATATTAGGAGGAACACCAGTGGCGAAGGCGGCTTTCTGGACTGTAACTGACGCTGAGGCACGAAAGTGTGGGGAGCAAACAGG
Clostridiales_Unc05gpl	Unc05gpl	TACGTAGGTGGCGAGCGTTGTCCGGATTTACTGGGCGTAAAGGGAGCGTAGGCGGACTTTTAAGTGAGATGTGAAATACTCGGGCTCAACTTGAGTGCTGCATTTCAAACTGGAAGTCTAGAGTGCAGGAGAGGAGAATGGAATTCCTAGTGTAGCGGTGAAATGCGTAGAGATTAGGAAGAACACCAGTGGCGAAGGCGATTCTCTGGACTGTAACTGACGCTGAGGCTCGAAAGCGTGGGGAGCAAACAGG
Clostridiales_Unc59472	Unc59472	TACGTAGGGGGCGAGCGTTGTCCGGAATTATTGGGCGTAAAGAGTACGTAGGCGGTTTGTTAAGCGCAAGGTGAAAGGCATAGGCTCAACCAATGTGAGCCTTGCGAACTGACAGACTTGAGTGCAGGAGAGGAAAGCGGAATTCCTAGTGTAGCGGTGAAATGCGTAGATATTAGGAGGAACACCGGTGGCGAAGGCGGCTTTCTGGACTGAAACTGACGCTGAGGTACGAAAGCGTGGGGAGCAAACAGG
Clostridiales_Unc64626	Unc64626	TACGTAGGTGGCAAGCGTTGTCCGGAATGACTGGGCGTAAAGGGAGCGTAGGCGGCGCAGTAAGTTAGGAGTGAAATCCCATGGCTTAACCATGGAACTGCTTTTAAAACTGCTGTGCTTGAGTGATGGAGAGGAAAGCGGAATTCCTAGTGTAGCGGTGGAATGCGTAGATATTAGGAGGAACACCAGAGGCGAAGGCGGCTTTCTGGACATTAACTGACGCTGAGGCTCGAAAGCGTGGGGAGCAAACAGG
Clostridiales_Unc85245	Unc85245	TACGTAGGGGGCGAGCGTTGTCCGGAATGACTGGGCGTAAAGGGAGTGTAGGCGGCTATGTAAGTTAGATGTGAAAACCCACGGCTTAACCGTGGAACTGCATCTAAAACTGTGTAGCTGGAGTGCAGGAGAGGTGAGTGGAATTCCTAGTGTAGCGGTGGAATGCGTAGATATTAGGAGGAACACCGGAGGCGAAGGCGACTCACTGGACTGTAACTGACGCTGAGGCTCGAAAGCGTGGGGAGCAAACAGG
Coriobacteriaceae_Unc74156	Unc74156	TACGTAGGGAGCGAGCGTTATCCGGATTTATTGGGCGTAAAGCGCGCGTAGGCGGGCTATTAAGTCAGGTGTTAAAGCCCGGGGCTCAACCCCGGCCCGCACCTGAAACTGGTAGTCTTGAGTCTGGTAGGGGAAAGTGGAATTCCCAGTGTAGCGGTGAAATGCGCAGATATTGGGAAGAACACCAGTGGCGAAGGCGGCTTTCTAGGCCACGACTGACGCTGAGGCGCGAAAGCTAGGGGAGCAAACAGG
Defluviitaleaceae_UncO8635	UncO8635	TACGTAGGGGGCAAGCGTTATCCGGAATTACTGGGTGTAAAGGGTGCGTAGGCGGCACGCCAAGTCAGTTGTGAAACCCGTAGGCTCAACCTACGGCTTGCAATTGAAACTGGCGAGCTAGAGTACAGGAGAGGAAAGCGGAATTCCTAGTGTAGCGGTGAAATGCGTAGATATTAGGAAGAACACCGGTGGCGAAGGCGGCTTTCTGGACTGAAACTGACGCTGAGGCACGAAAGCGTGGGGAGCAAACAGG
Gastranaerophilales_Unc54429	Unc54429	TACGGAGGGTGCGAGCGTTGTCCGGAATCATTGGGCGTAAAGAGTTCGTAGGTGGTACGTTAAGTCAGATGTTAAAGGCGCAGGCTCAACCTGTGTAAGGCATTTGATACTGGCGAACTAGAATGCGGTAGAGGTAAAGGGAATTCCTGGTGTAGCGGTGAAATGCGTAGATATCAGGAGGAACATCGGTGGCGTAAGCGCTTTACTGGGCCGTAATTGACACTGAGGAACGAAAGCCGGGGTAGCAAATGGG
Lachnospiraceae_Unc00igp	Unc00igp	TACGTAGGGGGCAAGCGTTATCCGGATTTACTGGGTGTAAAGGGAGCGTAGACGGCTGTTTAAGTCAGAAGTGAAAGCCCATTGCTTAACGATGGGACTGCTTTTGAAACTAAGGAGCTAGAGTGCAGGAGAGGTAAGTGGAATTCCTAGTGTAGCGGTGAAATGCGTAGAGATTAGGAGGAACACCAGTGGCGAAGGCGGCTTACTGGACTGTAACTGACGTTGAGGCTCGAAAGCGTGGGGAGCAAACAGG
Lachnospiraceae_Unc00mg2	Unc00mg2	TACGTAGGGGGCAAGCGTTATCCGGATTTACTGGGTGTAAAGGGAGCGTAGACGGTTAAGCAAGTCTGGAGTGAAAGCCCGGGGCCCAACCCCGGGACTGCTTTGGAAACTGTGTAACTGGAGTACAGGAGGGGCAGGCGGAATTCCTGGTGTAGCGGTGAAATGCGTAGATATCAGGAGGAACACCGGCGGCGAAGGCGGCCTGCTGGACTGAGACTGACGTTGAGGCTCGAAAGCGTGGGGAGCAAACAGG
Lachnospiraceae_Unc00nm0	Unc00nm0	TACGTAGGGGGCAAGCGTTATCCGGATTTACTGGGTGTAAAGGGAGCGTAGACGGAATTGCAAGTCTGATGTGAAAATCCGGGGCCCAACCCCGGAACTGCATTGGAAACTGTATTTCTAGAGTGTCGGAGAGGCAAGTGGAATTCCTGGTGTAGCGGTGAAATGCGTAGATATCAGGAGGAACACCAGTGGCGAAGGCGGCTTGCTGGACGATGACTGACGTTGAGGCTCGAAAGCGTGGGGAGCAAACAGG
Lachnospiraceae_Unc00qgi	Unc00qgi	TACGTATGGTGCAAGCGTTATCCGGATTTACTGGGTGTAAAGGGAGCGCAGGCGGCGCGCTAAGTCTGATGTGAAAGCCCGGGGCTCAACTCCGGGACTGCATTGGAAACTGGCGGGCTGGAGTGCCGGAGAGGTAAGCGGAATTCCTAGTGTAGCGGTGAAATGCGTAGATATTAGGAGGAACACCAGTGGCGAAGGCGGCTTACTGGACGGTGACTGACGCTGAGGCTCGAAAGCGTGGGGAGCAAACAGG
Lachnospiraceae_Unc00uql	Unc00uql	TACGTAGGGGGCAAGCGTTATCCGGATTTACTGGGTGTAAAGGGAGCGTAGACGGCGAAGAAAGTCTGAAGTGAAAGCCCGCGGCTTAACCGCGGAACTGCTTTGGAAACTTTTTTGCTGGAGTACCGGAGAGGTAAGCGGAATTCCTAGTGTAGCGGTGAAATGCGTAGATATTAGGAGGAACACCAGTGGCGAAGGCGGCTTACTGGACGGTAACTGACGTTGAGGCTCGAAAGCGTGGGGAGCAAACAGG
Lachnospiraceae_Unc010ju	Unc010ju	TACGTATGGGGCAAGCGTTATCCGGATTTACTGGGTGTAAAGGGAGCGCAGGCGGCCTGGCAAGTCTGGTGTGAAATACCGGGGCCCAACCCCGGGGCTGCATTGGAAACTGCCAGGCTGGAGTGCCGGAGAGGCAGGCGGAATTCCTAGTGTAGCGGTGAAATGCGTAGATATTAGGAGGAACACCAGTGGCGAAGGCGGCCTGCTGGACGGTGACTGACGCTGAGGCTCGAAAGCGTGGGGAGCAAACAGG
Lachnospiraceae_Unc014hu	Unc014hu	TACGTAGGGGGCAAGCGTTATCCGGATTTACTGGGTGTAAAGGGAGCGTAGGCGGCCGTGCAAGTCAGAAGTGAAAGCCCAAGGCTCAACCATGGGACTGCTTTTGAAACTGTGCGGCTGGATTGCAGGAGGGGCAAGTGGAATTCCTAGTGTAGCGGTGAAATGCGTAGATATTAGGAGGAACACCAGTGGCGAAGGCGGCTTGCTGGACTGTAAATGACGCTGAGGCTCGAAAGCGTGGGGAGCAAACAGG
Lachnospiraceae_Unc015ed	Unc015ed	TACGTAGGGGGCAAGCGTTATCCGGATTTACTGGGTGTAAAGGGAGCGTAGACGGCGGTGCAAGTCTGAAGTGAAAGGCAAGGGCTCAACCTTTGGACTGCTTTGGAAACTGTGCTGCTAGAGTGTCGGAGAGGCAAGTGGAATTCCTAGTGTAGCGGTGAAATGCGTAGATATTAGGAGGAACACCAGTGGCGAAGGCGGCTTGCTGGACGATGACTGACGTTGAGGCTCGAAAGCGTGGGGAGCAAACAGG
Lachnospiraceae_Unc01exf	Unc01exf	TACGTAGGGGGCAAGCGTTATCCGGAATTACTGGGTGTAAAGGGAGAGTAGGCGGCAAGGTAAGCGATATGTGAAAGCCTCAGGCTTAACCTAAGGATTGCATAACGAACTATCTAGCTAGAGTACAGGAGAGGAAAGCGGAATTCCTAGTGTAGCGGTGAAATGCGTAGATATTAGGAAGAACACCAGTGGCGAAGGCGGCTTTCTGGACTGAAACTGACGCTGAGGCTCGAAAGCGTGGGGAGCGAACAGG
Lachnospiraceae_Unc01ff9	Unc01ff9	TACGTAGGGGGCAAGCGTTATCCGGATTTACTGGGTGTAAAGGGAGCGTAGACGGTGCAGCAAGTCTGATGTGAAAGGTCGGGGCCCAACCCCGGGACTGCATTGGAAACTGTTGAACTGGAGTACAGGAGAGGTAAGCGGAATTCCTAGTGTAGCGGTGAAATGCGTAGATATTAGGAGGAACACCAGTGGCGAAGGCGGCTTACTGGACTGTAACTGACGTTGAGGCTCGAAAGCGTGGGGAGCAAACAGG
Lachnospiraceae_Unc01kix	Unc01kix	TACGTAGGGGGCAAGCGTTATCCGGATTTACTGGGTGTAAAGGGAGCGTAGACGGCAAGGCAAGCCAGAAGTGAAAGGGCAGGGCTCAACCCTGTACATGCTTTTGGAACTGTGGTGCTAGAGTGCAGGAGAGGTAAGTGGAATTCCTAGTGTAGCGGTGAAATGCGTAGATATTAGGAGGAACACCAGTGGCGAAGGCGGCTTACTGGACTGTAACTGACGTTGAGGCTCGAAAGCGTGGGGAGCAAACAGG
Lachnospiraceae_Unc02qj2	Unc02qj2	TACGTAGGGGGCAAGCGTTATCCGGATTTACTGGGTGTAAAGGGAGCGTAGACGGCAGCGCAAGTCTGAAGTGAAAGCCCGTGGCTCAACCGCGGAACTGCTTTGGAAACTGTGCGGCTGGAGTGCTGGAGAGGTAAGCGGAATTCCTGGTGTAGCGGTGAAATGCGTAGAGATCAGGAGGAACACCGGTGGCGAAGGCGGCTTACTGGACAGTAACTGACGTTGAGGCTCGAAAGCGTGGGGAGCAAACAGG
Lachnospiraceae_Unc037eh	Unc037eh	TACGTATGGAGCAAGCGTTATCCGGATTTACTGGGTGTAAAGGGAGCGCAGGCGGTGCGGCAAGTCAGATGTGAAAGCCCGGGGCTTAACCCCGGGACTGCATTTGAAACTGCCGGACTAGAGTGTCGGAGAGGTAAGTGGAATTCCTAGTGTAGCGGTGAAATGCGTAGATATTAGGAGGAACACCAGTGGCGAAGGCGGCTTACTGGACGATAACTGACGCTGAGGCTCGAAAGCGTGGGGAGCAAACAGG
Lachnospiraceae_Unc0396i	Unc0396i	TACGTAGGGGGCAAGCGTTATCCGGATTTACTGGGTGTAAAGGGAGCGTAGACGGTGCGCCAAGTCTGGAGTGAAATGCCGCAGCTTAACTGCGGAACTGCTTTGGAAACTGACGGACTAGAGTGCGGGAGGGGTAAGCGGAATTCCTAGTGTAGCGGTGAAATGCGTAGATATTAGGAGGAACACCGGTGGCGAAGGCGGCTTACTGGACCGTAACTGACGTTGAGGCTCGAAAGCGTGGGGAGCAAACAGG
Lachnospiraceae_Unc03jwv	Unc03jwv	TACGTAGGGGGCAAGCGTTATCCGGATTTACTGGGTGTAAAGGGAGCGTAGACGGCAGCGCAAGTCTGGAGTGAAATGCCGGGGCCCAACCCCGGAACTGCTTTGGAAACTGTGCGGCTCGAGTGCGGGAGAGGTAGGCGGAATTCCTAGTGTAGCGGTGAAATGCGTAGATATTAGGAGGAACACCAGTGGCGAAGGCGGCTTACTGGACCGTAACTGACGTTGAGGCTCGAAAGCGTGGGGAGCAAACAGG
Lachnospiraceae_Unc04gqw	Unc04gqw	TACGTAGGGGGCAAGCGTTATCCGGATTTACTGGGTGTAAAGGGAGCGTAGACGGTAATGCAAGTCTGGAGTGAAATGCAGGGGCTCAACCCCTGAACTGCTTTGGAAACTGTATGACTGGAGTGCAGGAGAGGTAAGTGGAATTCCTAGTGTAGCGGTGAAATGCGTAGATATTAGGAGGAACACCAGTGGCGAAGGCGGCTTACTGGACTGTAACTGACGTTGAGGCTCGAAAGCGTGGGGAGCAAACAGG
Lachnospiraceae_Unc04qnp	Unc04qnp	TACGTAGGGGGCAAGCGTTATCCGGATTTACTGGGTGTAAAGGGAGCGTAGACGGCAAGGCAAGTCTGGAGTGAAAGCCCGGGGCCCAACCCCGGGACTGCTCTGGAAACTGTGGTGCTAGAGTGCAGGAGGGGTGGGCGGAATTCCTAGTGTAGCGGTGAAATGCGTAGATATTAGGAGGAACACCAGCGGCGAAGGCGGCCCACTGGACTGCGACTGACGTTGAGGCTCGAAGGCGTGGGGAGCAAACAGG
Lachnospiraceae_Unc04r2o	Unc04r2o	TACGTAGGGGGCAAGCGTTATCCGGATTTACTGGGTGTAAAGGGAGCGTAGACGGCTGTGCAAGTCTGGAGTGAAATGCCGGGGCCCAACCCCGGAACTGCTCTGGAAACTGTATGGCTGGAGTGCAGGAGAGGTAAGTGGAATTCCTAGTGTAGCGGTGAAATGCGTAGATATTAGGAGGAACACCAGTGGCGAAGGCGGCTTACTGGACTGTAACTGACGTTGAGGCTCGAAGGCGTGGGGAGCAAACAGG
Lachnospiraceae_Unc05spd	Unc05spd	TACGTATGGAGCAAGCGTTATCCGGATTTACTGGGTGTAAAGGGAGCGTAGGCGGTATGCCAAGTCTGATGTGAAATCCCGGGGCTCAACCCCGGAGCTGCATTGGAAACTGTCATACTGGAGTGTCGGAGAGGTAAGTGGAATTCCTAGTGTAGCGGTGAAATGCGTAGATATTAGGAGGAACACCAGTGGCGAAGGCGGCTTACTGGACGACAACTGACGCTGAGGCTCGAAAGCGTGGGGAGCAAACAGG
Lachnospiraceae_Unc12239	Unc12239	TACGTAGGGGGCGAGCGTTATCCGGATTTACTGGGTGTAAAGGGAGCGTAGACGGCCATGCAAGCTCGGTGTGAAAGGTGCGGGCACAACCCGCAGACTGCACTGAGAACTGTGTGGCTGGAGTGCCGGAGGGGCAGGCGGAATTCCTGGTGTAGCGGTGAAATGCGTAGATATCAGGAGGAACACCGGTGGCGAAGGCGGCCTGCTGGACGGCGACTGACGTTGAGGCTCGAGAGCGTGGGGAGCGAACAGG
Lachnospiraceae_Unc13158	Unc13158	TACGTAGGGGGCAAGCGTTATCCGGATTTACTGGGTGTAAAGGGAGCGTAGACGGCATTGCAAGCCAGATGTGAAAGCCCGGGGCTCAACCCCGGGACTGCATTTGGAACTGCAGGGCTGGAGTGTCGGAGAGGCAAGTGGAATTCCTAGTGTAGCGGTGAAATGCGTAGATATTAGGAGGAACACCAGTGGCGAAGGCGGCTTGCTGGACGATGACTGACGTTGAGGCTCGAAAGCGTGGGGAGCAAACAGG
Lachnospiraceae_Unc30582	Unc30582	TACGTAGGGGGCAAGCGTTATCCGGAATTACTGGGTGTAAAGGGAGCGTAGACGGTTGAGTAAGTCTGGAGTGAAAGGCCGGGGCCCAACCCCGGGACTGCTCTGGAAACTATTCAACTTGAGTGCAGGAGAGGTAAGCGGAATTCCTAGTGTAGCGGTGAAATGCGTAGATATTAGGAGGAACACCAGTGGCGAAGGCGGCTTACTGGACTGTAACTGACGTTGAGGCTCGAAAGCGTGGGGAGCAAACAGG
Lachnospiraceae_Unc31816	Unc31816	TACGTAGGGGGCAAGCGTTATCCGGATTTACTGGGTGTAAAGGGAGCGTAGGCGGCCGTGCAAGTCAGAAGTGAAAGCCCGCAGCTCAACTGCGGGACTGCTTTTGAAACTGTAAGGCTTGATTGCAGGAGAGGCAAGTGGAATTCCTAGTGTAGCGGTGAAATGCGTAGATATTAGGAGGAACACCAGTGGCGAAGGCGGCTTGCTGGACTGTAAATGACGCTGAGGCTCGAAAGCGTGGGGAGCAAACAGG
Lachnospiraceae_Unc33883	Unc33883	TACGTATGGAGCAAGCGTTATCCGGATTTACTGGGTGTAAAGGGAGCGTAGACGGCATGGCAAGTCTGATGTGAAAGCCCGGGGCTCAACCCCGGAACTGCATTGGAAACTGTCGTGCTAGAGTGCAGGAGAGGTAAGCGGAATTCCTAGTGTAGCGGTGAAATGCGTAGATATTAGGAGGAACACCAGTGGCGAAGGCGGCTTACTGGACTGTAACTGACGTTGAGGCTCGAAAGCGTGGGGAGCAAACAGG
Lachnospiraceae_Unc39056	Unc39056	TACGTATGGTGCAAGCGTTATCCGGATTTACTGGGCGTAAAGGGAGCGCAGGCGGCACGCCAAGTCTGATGTGAAACCCCGGGGCTCAACCCCGGGCTTGCATTGGAAACTGGCGGGCTGGAGTGCCGGAGAGGTAAGCGGAATTCCTAGTGTAGCGGTGAAATGCGTAGATATTAGGAGGAACACCAGTGGCGAAGGCGGCTTACTGGACGGCAACTGACGCTGAGGCTCGAAAGCGTGGGGAGCAAACAGG
Lachnospiraceae_Unc39298	Unc39298	TACGTAGGGGGCGAGCGTTATCCGGATTTACTGGGTGTAAAGGGAGCGTAGACGGCTTAGCAAGTCTGGAGTGAAAGCCCGTGGCTTAACCGCGGAACGGCTTTGGAAACTGTTAAGCTGGAGTGCTGGAGAGGCAAGCGGAATTCCTAGTGTAGCGGTGAAATGCGTAGATATTAGGAGGAACACCAGTGGCGAAGGCGGCTTGCTGGACAGTAACTGACGTTGAGGCTCGAAAGCGTGGGGAGCAAACAGG
Lachnospiraceae_Unc41358	Unc41358	TACGTAGGGGGCAAGCGTTATCCGGATTTACTGGGTGTAAAGGGAGCGCAGACGGCAGTGCAAGTCTGGAGTGAAAGCCCGGGGCCCAACCCCGGAACTGCTCTGGAAACTGTGCTGCTGGAGTACTGGAGGGGCAGGCGGAATTCCTAGTGTAGCGGTGAAATGCGTAGATATTAGGAGGAACACCAGTGGCGAAGGCGGCCTGCTGGACAGTAACTGACGTTGAGGCTCGAAAGCGTGGGGAGCAAACAGG
Lachnospiraceae_Unc51915	Unc51915	TACGTAGGGGGCAAGCGTTATCCGGATTTACTGGGTGTAAAGGGAGCGTAGACGGCAGTGCAAGTCCGGAGTGAAAGCCCACGGCTTAACCGTGGGACTGCTCTGGAAACTGTAGAGCTAGAGTGCGGGAGGGGCAGGCGGAATTCCTAGTGTAGCGGTGAAATGCGTAGATATTAGGAGGAACACCGGCGGCGAAGGCGGCCTGCTGGACCGTAACTGACGTTGAGGCTCGAAAGCGTGGGGAGCAAACAGG
Lachnospiraceae_Unc57004	Unc57004	TACGTATGGTGCAAGCGTTATCCGGATTTACTGGGTGTAAAGGGTGCGTAGGTGGTTAGACAAGTCTGAAGTGAAAATCCGGGGCTCAACCCCGGAACTGCTTTGGAAACTGCCAAACTAGAGTACAGGAGAGGTAAGTGGAATTCCTAGTGTAGCGGTGAAATGCGTAGATATTAGGAGGAACACCAGTGGCGAAGGCGACTTACTGGACTGACACTGACACTGAGGCACGAAAGCGTGGGGAGCAAACAGG
Lachnospiraceae_Unc74336	Unc74336	TACGTAGGGGGCAAGCGTTATCCGGATTTACTGGGTGTAAAGGGAGCGTAGGCGGCGATGCAAGTCAGAAGTGAAAGCCCGGGGCTCAACTCCGGGACTGCTTTTGAAACTGTGTTGCTAGATTGCAGGAGAGGTAAGTGGAATTCCTAGTGTAGCGGTGAAATGCGTAGATATTAGGAGGAACACCAGTGGCGAAGGCGGCTTACTGGACTGTAAATGACGCTGAGGCTCGAAAGCGTGGGGAGCAAACAGG
Lachnospiraceae_Unc74743	Unc74743	TACGTAGGGGGCAAGCGTTATCCGGATTTACTGGGTGTAAAGGGAGTGTAGGTGGCATAACAAGTCAGAAGTGAAAGCCCGGGGCTCAACCCCGGGACTGCTTTTGAAACTGTTAAGCTTGAGTGCAGGAGAGGTAAGCGGAATTCCTAGTGTAGCGGTGAAATGCGTAGATATTAGGAGGAACACCAGTGGCGAAGGCGGCTTACTGGACTGTAACTGACACTGAGGCTCGAAAGCGTGGGGAGCAAACAGG
Lachnospiraceae_Unc78813	Unc78813	TACGTATGGAGCAAGCGTTATCCGGAATTACTGGGTGTAAAGGGAGCGCAGGCGGTTTAGCAAGTCTGATGTGAAATCCCGGGGCCCAACCCCGGAACTGCATTGGAAACTGTTAAACTAGAGTGCCGGAGAGGTAAGTGGAATTCCTAGTGTAGCGGTGAAATGCGTAGATATTAGGAGGAACACCAGTGGCGAAGGCGGCTTACTGGACGGTAACTGACGCTGAGGCTCGAAAGCGTGGGGAGCAAACAGG
Lachnospiraceae_Unc89386	Unc89386	TACGTAGGTGGCAAGCGTTATCCGGATTTATTGGGTGTAAAGGGCGTGTAGGCGGGAATGCAAGTCAGATGTGAAAACTATGGGCTCAACCCATAGCCTGCATTTGAAACTGTATTTCTTGAGTGCTGGAGAGGCAATCGGAATTCCGTGTGTAGCGGTGAAATGCGTAGATATACGGAGGAACACCAGTGGCGAAGGCGGATTGCTGGACAGTAACTGACGCTGAGGCGCGAAAGCGTGGGGAGCAAACAGG
Lachnospiraceae_Unc97828	Unc97828	TACGTAGGGGGCAAGCGTTATCCGGATTTACTGGGTGTAAAGGGAGCGTAGACGGCGATGCAAGTCTGAAGTGAAAGCCCGGGGCTCAACCCCGGGACTGCTTTGGAAACTGTATAGCTAGAGTGCTGGAGAGGCAAGCGGAATTCCTAGTGTAGCGGTGAAATGCGTAGATATTAGGAAGAACACCAGTGGCGAAGGCGGCTTGCTGGACAGTAACTGACGTTGAGGCTCGAAAGCGTGGGGAGCAAACAGG
Lachnospiraceae_UncB6190	UncB6190	TACGTAGGGGGCAAGCGTTATCCGGATTTACTGGGTGTAAAGGGAGCGCAGACGGACGGATAAGTCTGAAGTGAAAGCCCGCGGCTCAACTGCGGGACTGCTTTGGAAACTGTGCGTCTTGAGTACGGGAGGGGCAGGCGGAATTCCTGGTGTAGCGGTGAAATGCGTAGATATCAGGAGGAACACCGGCGGCGAAGGCGGCCTGCTGGACCGAAACTGACGTTGAGGCTCGAAAGCGTGGGGAGCAAACAGG
Lachnospiraceae_Unid3079	Unid3079	TACGTAGGGGGCGAGCGTTATCCGGATTTACTGGGTGTAAAGGGAGCGCAGGCGGCGTGGCAAGTCAGATGTGAAAACCCGGGGCCCAACCCCGGGACTGCATTTGAAACTGCCATGCTGGAGTGCCGGAGAGGCAAGTGGAATTCCTAGTGTAGCGGTGAAATGCGTAGATATTAGGAGGAACACCAGTGGCGGAGGCGGCTTGCTGGACGGTAACTGACGCTGAGGCTCGAAAGCGTGGGGAGCAAACAGG
Lachnospiraceae_Unide660	Unide660	TACGTAGGGGGCAAGCGTTATCCGGATTTACTGGGTGTAAAGGGAGCGTAGACGGTAATGTAAGTCTGATGTGAAAGCCCGGGGCTCAACCCCGGGACTGCATTGGAAACTATGTAACTAGAGTACCGGAGAGGTAAGCGGAATTCCTAGTGTAGCGGTGAAATGCGTAGATATTAGGAGGAACACCAGTGGCGAAGGCGGCTTACTGGACGGAAACTGACGTTGAGGCTCGAAAGCGTGGGGAGCAAACAGG
Mollicutes_Unc00omq	Unc00omq	TACGTAGGGGGCGAGCGTTATCCGGATTTATTGGGCGTAAAGCGTGCGTAGGCGGTTTGTTAAGTCCAGAATTAAAGCCCGAGGCTTAACCTCGGTTCGTTCTGGATACTGGCAGGCTAGAGTATGGTAGAGGCAAATGGAATTCCTAGTGTAGCGGTGAAATGCGTAGATATTAGGAGGAACACCAGTGGCGAAGGCGATTTGCTGGGCCATCACTGACGCTGAGGTACGAAAGCGTGGGGAGCAAATAGG
Mollicutes_Unc03eh6	Unc03eh6	TACGTAGGGAGCGAGCGTTATCCGGAATTATTGGGTGTAAAGGGTGCGTAGGCGGTTTTATAAGTCAGTGGTGAAAGCCCGGAGCTCAACTCCGGTAAGCCATTGAAACTGTAGAACTTGAGTATGGTAGAGGCAAGCGGAATTTCTAGTGTAGCGGTAGAATGCGTAGATATTAGAAGGAACACCAGTGGCGAAGGCGGCTTGCTGGGCCAAAACTGACGCTGAGGCACGAAAGCGTGGGGAGCGAATAGG
Mollicutes_Unc03t0g	Unc03t0g	TACGTAGGTGGCGAGCGTTATCCGGATTTATTGGGCGTAAAGGGTGCGCAGACGGTTTATTAAGTCTAAAATTAAATCTTGGAGCTTAACTCCATTCCGTTTTAGAAACTGGTAGACTTGAGTATGGTAGAGGCAAATGGAATTCCTAGTGTAGCGGTGGAATGCGTAGATATTAGGAGGAACACCAGTGGCGAAGGCGATTTGCTGGGCCATTACTGACGTTCAGGCACGAAAGCGTGGGGAGCAAATAGG
Mollicutes_Unc042dn	Unc042dn	TACGTAGGGAGCGAGCGTTATCCGGATTTATTGGGTGTAAAGGGTGCGTAGGCGGTTTAGCAGGTCTATGGTTTAAGTCCGAAGCTTAACTTCGGTTCGCCATAGAAACCGTTTTACTTGAGTATGGTAGAGGCAAGTGGAATTTCTAGTGTAGCGGTTAAATGCGTAGATATTAGAAGGAACACCGGTGGCGAAGGCGACTTGCTGGGCCATTACTGACGCTGAGGCACGAAAGCGTGGGGAGCAAATAGG
Mollicutes_UncB1465	UncB1465	TACGTAGGGAGCGAGCGTTATCCGGATTTATTGGGTGTAAAGGGTGCGTAGGCGGTAATACAGGTCTGTGGTATAAGCCCGAAGCTTAACTTCGGTTCGCCACAGAAACCGTATAACTAGAGTATGGTAGAGGCAAGTGGAATTTCTAGTGTAGCGGTAAAATGCGTAGATATTAGAAGGAACACCAGTGGCGAAGGCGACTTGCTGGGCCAAAACTGACGCTGAGGCACGAAAGCGTGGGGAGCGAATAGG
Peptococcaceae_Unc00llj	Unc00llj	TACGTAGGGAGCAAGCGTTGTCCGGAATTACTGGGCGTAAAGGGCGCGTAGGCGGATTGTTAAGTCAGATGTGAAATCTCCGGGCTCAACCCGGAGCGTGCATTTGAAACTGGCTATCTTGAGGGCAGGAGAGGAAAGTGGAATTCCTAGTGTAGCGGTGAAATGCGTAGATATTAGGAGGAACACCAGTGGCGAAGGCGACTTTCTGGACTGAACCTGACGCTGAGGCGCGAAAGCATGGGTAGCGAACGGG
Peptococcaceae_UncB4252	UncB4252	TACGTAGGGAGCGAGCGTTGTCCGGAATTACTGGGCGTAAAGGGCGCGTAGGCGGGAACTTAAGTTAGATGTGAAAACTCTGGGCTTAACCTGGAGACTGCATTTAAAACTGGGTTTCTTGAGGGCAGGAGAGGAAAGTGGAATTCCTAGTGTAGCGGTGAAATGCGTAGATATTAGGAGGAACACCAGTGGCGAAGGCGACTTTCTGGACTGTACCTGACGCTGAGGCGCGAAAGCATGGGGAGCGAACAGG
Peptococcaceae_Unided93	Unided93	TACGTAGGGAGCAAGCGTTGTCCGGAATTACTGGGCGTAAAGGGCGCGTAGGTGGGCGCTTAAGTCAGGTGTGAAAACTCCGGGCTCAACCTGGAGACTGCACTTGAAACTGGGTGTCTTGAGGGCAGGAGAGGAAAGTGGAATTCCTAGTGTAGCGGTGAAATGCGTAGATATTAGGAGGAACACCAGTGGCGAAGGCGACTTTCTGGACTGTACCTGACGCTGAGGCGCGAAAGCGTGGGTAGCGAACGGG
Prevotellaceae_Unc55397	Unc55397	TACGGAAGGTCCGGGCGTTATCCGGATTTATTGGGTTTAAAGGGAGCGTAGGCCGGGTTTTAAGCGTGCCGTGAAATGTCGGGGCTCAACCTTGACACTGCGGCGCGAACTGGAGTCCTTGAGTGCGCGGAACGTATGCGGAATTCGTGGTGTAGCGGTGAAATGCTTAGATATCACGAAGAACCCCGATTGCGAAGGCAGCATACGGCAGCGCTACTGACGCTGAAGCTCGAAGGCGCGGGTATCGAACAGG
Ruminococcaceae_Unc00vst	Unc00vst	TACGTAGGTGGCGAGCGTTGTCCGGATTTACTGGGTGTAAAGGGCGCGTAGGCGGGCGCTTAAGTCAGATGTGAAATACCGGAGCTCAACTCCGGGGCTGCATTTGAAACTGGGCGTCTTGAGTGCGGGAGAGGTAAGTGGAATTCCTAGTGTAGCGGTGAAATGCGTAGATATTAGGAGGAACACCAGTGGCGAAGGCGACTTACTGGACCGTAACTGACGCTGAGGCGCGAAAGCGTGGGGAGCAAACAGG
Ruminococcaceae_Unc019cc	Unc019cc	TACGTAGGTGGCAAGCGTTATCCGGATTTACTGGGTGTAAAGGGCGTGTAGGCGGGAGAGCAAGTCAGACGTGAAATTCCAGGGCTCAACCCTGGAACTGCGTTTGAAACTGTTCTTCTTGAGTGATGGAGAGGCAGGCGGAATTCCGTGTGTAGCGGTGAAATGCGTAGATATACGGAGGAACACCAGTGGCGAAGGCGGCCTGCTGGACATTAACTGACGCTGAGGCGCGAAAGCGTGGGGAGCAAACAGG
Ruminococcaceae_Unc01fh3	Unc01fh3	TACGTAGGGAGCGAGCGTTATCCGGATTTATTGGGTGTAAAGGGTGCGTAGACGGGAAAACAAGTTAGTTGTGAAATCCCTCGGCTTAACTGAGGAACTGCAACTAAAACTATTTTTCTTGAGTACTGGAGAGGAAAGTGGAATTCCTAGTGTAGCGGTGAAATGCGTAGATATTAGGAGGAACACCAGTGGCGAAGGCGACTTTCTGGACAGAAACTGACGTTGAGGCACGAAAGTGTGGGGAGCAAACAGG
Ruminococcaceae_Unc01gfi	Unc01gfi	TACATAGGGAGCAAGCGTTATCCGGATTTATTGGGTGTAAAGGGTGCGTAGACGGAGAAGCAAGTTGGTTGTGAAATCCCTCGGCTCAACTGAGGAACTGCAACCAAAACTACTTCCCTTGAGTGTCGGAGAGGAAAGTGGAATTCCTAGTGTAGCGGTGAAATGCGTAGATATTAGGAGGAACACCAGTGGCGAAGGCGACTTTCTGGACGATAACTGACGTTGAGGCACGAAAGTGTGGGGAGCAAACAGG
Ruminococcaceae_Unc01k4o	Unc01k4o	TACGTAGGTGGCAAGCGTTATCCGGAATTACTGGGTGTAAAGGGTGTGTAGGCGGGGCTGCAAGTCAGATGTGAAAATTATGGGCTCAACCCATAACCTGCGTCTGAAACTGTAGCTCTTGAGAGTGGGAGAGGTAAACGGAATTCCCGGTGTAGCGGTGAAATGCGTAGATATCGGGAGGAACACCAGTGGCGAAGGCGGTTTACTGGACCACAACTGACGCTGAGACACGAAAGCGTGGGGAGCAAACAGG
Ruminococcaceae_Unc02kju	Unc02kju	TACGTAGGGAGCGAGCGTTGTCCGGAATTACTGGGTGTAAAGGGAGCGTAGGCGGGACGGTAAGTCAGGTGTGAAATATACGTGCTCAACATGTAGACTGCACTTGAAACTGCTGTTCTTGAGTGAAGTAGAGGTAAGCGGAATTCCTAGTGTAGCGGTGAAATGCGTAGATATTAGGAGGAACATCGGTGGCGAAGGCGGCTTACTGGGCTTTTACTGACGCTGAGGCTCGAAAGCGTGGGGAGCAAACAGG
Ruminococcaceae_Unc034eo	Unc034eo	TACGTAGGTGGCAAGCGTTATCCGGATTTACTGGGTGTAAAGGGCGTGTAGGCGGGACTGCAAGTCAGATGTGAAAACCATGGGCTCAACCTGTGGCCTGCATTTGAAACTGTAGTTCTTGAGTACTGGAGAGGCAGACGGAATTCCTAGTGTAGCGGTGAAATGCGTAGATATTAGGAGGAACACCAGTGGCGAAGGCGGTCTGCTGGACAGCAACTGACGCTGAGGCGCGAAAGCGTGGGGAGCAAACAGG
Ruminococcaceae_Unc03stq	Unc03stq	TACGTAGGGAGCAAGCGTTGTCCGGATTTACTGGGTGTAAAGGGTGCGTAGGCGGTTTGGCAAGTCAGAAGTGAAATCCATGGGCTTAACCCGTGAACTGCTTTTGAAACTGTCAGACTTGAGTGAAGTAGAGGTAGGCGGAATTCCCGGTGTAGCGGTGAAATGCGTAGAGATCGGGAGGAACACCAGTGGCGAAGGCGGCCTACTGGGCTTTAACTGACGCTGAGGCACGAAAGCATGGGTAGCAAACAGG
Ruminococcaceae_Unc03uw6	Unc03uw6	TACGTAGGGAGCAAGCGTTGTCCGGATTTACTGGGTGTAAAGGGTGCGTAGGCGGCAAAGCAAGTCAGGCGTGAAATCTGAGGGCTTAACCCTCAAACTGCGCTTGAAACTGTTTTGCTTGAGTGAAGTAGAGGTAGGCGGAATTCCCGGTGTAGCGGTGAAATGCGTAGAGATCGGGAGGAACACCAGTGGCGAAGGCGGCCTACTGGGCTTTAACTGACGCTGAAGCACGAAAGCATGGGTAGCAAACAGG
Ruminococcaceae_Unc03uyf	Unc03uyf	TACGTAGGGAGCGAGCGTTGTCCGGATTTACTGGGTGTAAAGGGTGCGTAGGCGGGAGATCAAGTCAGTAGTGAAATCCATGGGCTTAACTCATGGCGTGCTATTGAAACTGATTTTCTTGAGTGAGTCAGAGGCAGGCGGAATTCCCGGTGTAGCGGTGAAATGCATAGAGATCGGGAGGAACACCAGTGGCGAAGGCGGCCTGCTGGGGCTTAACTGACGCTGAGGCACGAAAGCGTGGGGAGCAAACAGG
Ruminococcaceae_Unc03we0	Unc03we0	TACGTAGGTGGCAAGCGTTGTCCGGATTTACTGGGTGTAAAGGGCGCGTAGGCGGGATAGCAAGTCAGGAGTGAAATCTATGGGCTTAACCCATAAACTGCTTTTGAAACTGTTATTCTTGAGTATCGGAGAGGCAGGCGGAATTCCTAGTGTAGCGGTGAAATGCGTAGATATTAGGAGGAACACCAGTGGCGAAGGCGGCCTGCTGGACGACAACTGACGCTGAGGCGCGAAAGCGTGGGGAGCAAACAGG
Ruminococcaceae_Unc03wor	Unc03wor	TACGTAGGTGGCAAGCGTTATCCGGAATTATTGGGTGTAAAGGGTGTGTAGGCGGGACTTTAAGTCAGACGTGAAAATCAAAGGCTCAACCATTGACCTGCGTTTGAAACTGGAGTTCTTGAGAGTGGGAGAGGTAAACGGAATTCCTGGTGTAGCGGTGAAATGCGTAGATATCAGGAGGAACACCGGTGGCGAAGGCGGTTTACTGGACCACAACTGACGCTGAGACACGAAAGCGTGGGGAGCAAACAGG
Ruminococcaceae_Unc04kda	Unc04kda	TACGTAGGGAGCAAGCGTTATCCGGATTTATTGGGTGTAAAGGGTGCGTAGACGGGTATACAAGTTAGTAGTGAAATCCCTCGGCTTAACTGAGGAACTGCTACTAAAACTATATATCTTGAGTACTGGAGGGGAAAGCGGAATTCCTAGTGTAGCGGTGAAATGCGTAGATATTAGGAAGAACACCGGTGGCGAAGGCGGCTTTCTGGACAGAAACTGACGTTGAGGCACGAAAGTGTGGGGAGCAAACAGG
Ruminococcaceae_Unc04qod	Unc04qod	TACGTAGGTGGCAAGCGTTATCCGGATTTACTGGGTGTAAAGGGCGTGTAGGCGGGAGTGCAAGTCAGATGTGAAAACTATGGGCTCAACCCATAGCCTGCATTTGAAACTGTACTTCTTGAGTACTGGAGAGGCAGGCGGAATTCCGTGTGTAGCGGTGAAATGCGTAGATATACGGAGGAACACCAGTGGCGAAGGCGGCCTGCTGGACAGCAACTGACGCTGAGGCGCGAAAGCGTGGGGAGCAAACAGG
Ruminococcaceae_Unc04x7k	Unc04x7k	TACGTAGGTGGCAAGCGTTATCCGGATTTACTGGGTGTAAAGGGCGAGTAGGCGGGATAGCAAGTCAGATGTGAAATACCGGGGCTCAACCCCGGAGCTGCATTTGAAACTGTTATTCTTGAGTGGTGGAGAGGCAAGTGGAATTCCCGGTGTAGCGGTGGAATGCGTAGATATCGGGAGGAACACCAGTGGCGAAGGCGACTTGCTGGACACTAACTGACGCTGAGGAGCGAAAGCGTGGGGAGCAAACAGG
Ruminococcaceae_Unc13601	Unc13601	TACGTAGGGAGCGAGCGTTGTCCGGATTTACTGGGTGTAAAGGGTGCGTAGGCGGCTAAGCAAGTCAGATGTGAAATTTATGGGCTTAACCCATAACCTGCATTTGAAACTGCGTAGCTTGAGTGAAGTAGAGGCAGGCGGAATTCCCTGTGTAGCGGTGAAATGCGTAGAGATAGGGAGGAACACCAGTGGCGAAGGCGGCCTGCTGGGCTTTAACTGACGCTGAGGCACGAAAGCGTGGGTAGCAAACAGG
Ruminococcaceae_Unc22469	Unc22469	TACGTAGGTGGCGAGCGTTATCCGGATTTACTGGGTGTAAAGGGCGCGTAGGCGGGAATGCAAGTCAGATGTGAAATCTATGGGCTTAACCCATAAACTGCATTTGAAACTGCATTTCTTGAGTGTCGGAGAGGTAGACGGAATTCCTAGTGTAGCGGTGAAATGCGTAGATATTAGGAGGAACACCAGTGGCGAAGGCGGTCTACTGGACGATAACTGACGCTGAGGCGCGAAAGCGTGGGGAGCAAACAGG
Ruminococcaceae_Unc32990	Unc32990	TACGTAGGGAGCGAGCGTTGTCCGGATTTACTGGGTGTAAAGGGTGCGTAGGCGGCTCTGTAAGTCAGAAGTGAAATCCATGGGCTCAACCCATGAACTGCTTTTGAAACTGTGGAGCTTGAGTGAAGTAGAGGTAGGCGGAATTCCCGGTGTAGCGGTGAAATGCGTAGAGATCGGGAGGAACACCAGTGGCGAAGGCGGCCTACTGGGCTTTAACTGACGCTGAGGCACGAAAGCGTGGGTAGCAAACAGG
Ruminococcaceae_Unc40565	Unc40565	TACGTAGGTGGCAAGCGTTATCCGGAATTATTGGGTGTAAAGGGTGCGTAGGCGGGATGTAAAGTCAGATGTGAAATGCCGCAGCTTAACTGCGGAGCTGCATTTGAAACTTATGTTCTTGAGTGAAGTAGAGGCAAGCGGAATTCCTAGTGTAGCGGTGGAATGCGTAGATATTAGGAAGAACACCGGTGGCGAAGGCGGCTTGCTGGGCTTTTACTGACGCTGAGGCACGAAAGTGTGGGGAGCAAACAGG
Ruminococcaceae_Unc42216	Unc42216	TACGTAGGTGGCAAGCGTTGTCCGGAATTACTGGGTGTAAAGGGAGCGCAGGCGGGTGCGCAAGTTGGAAGTGAAACTCATGGGCTCAACCCATGACCTGCTTTCAAAACTGCGGATCTTGAGTGGTGTAGAGGTAGGCGGAATTCCCGGTGTAGCGGTGGAATGCGTAGATATCGGGAGGAACACCAGTGGCGAAGGCGGCCTACTGGGCACTAACTGACGCTGAGGCTCGAAAGCATGGGTAGCAAACAGG
Ruminococcaceae_Unc44214	Unc44214	AACGTAGGTGGCAAGCGTTGTCCGGAATTACTGGGTGTAAAGGGAGCGCAGGCGGAGCGGCAAGTTGGAGGTGAAACTCATGGGCTCAACCCATGAACTGCCTTCAAAACTGTCGGTCTTGAGTGGTGTAGAGGTAAGCGGAATTCCCGGTGTAGCGGTGGAATGCGTAGATATCGGGAGGAACACCAGTGGCGAAGGCGGCTTACTGGGCACTAACTGACGCTGAGGCTCGAAAGCATGGGTAGCAAACAGG
Ruminococcaceae_Unc44752	Unc44752	TACGTAGGGAGCAAGCGTTATCCGGATTTACTGGGTGTAAAGGGCGCGTAGGCGGGATGGCAAGTCAGATGTGAAATCCAAGGGCTCAACCCTTGAACTGCATTTGAAACTGTCGTTCTTGAGTACTGGAGAGGTTGACGGAATTCCTAGTGTAGCGGTGAAATGCGTAGATATTAGGAGGAACACCAGTGGCGAAGGCGGTCAACTGGACAGCAACTGACGCTGAGGCGCGAAAGCGTGGGGAGCAAACAGG
Ruminococcaceae_Unc45109	Unc45109	TACGTAGGTGGCGAGCGTTGTCCGGAATTACTGGGTGTAAAGGGCGCGTAGACGGGCATGTAAGTCAGATGTGAAATACCGGGGCTCAACTCCGGGGCTGCATTTGAAACTGCAAGTCTTGAGTGCAGGAGAGGGAAGCGGAATTCCTAGTGTAGCGGTGAAATGCGTAGATATTAGGAGGAACACCAGTGGCGAAGGCGGCTTTCTGGACTGTAACTGACGTTGAGGCGCGAAAGCGTGGGTAGCAAACAGG
Ruminococcaceae_Unc59232	Unc59232	TACGTAGGTTGCAAGCGTTGTCCGGATTTACTGGGTGTAAAGGGCGTGTAGGCGGAGGCGCAAGTTGGGAGTGAAATCTATGGGCTCAACCCATAAACTGCTCTCAAAACTGTGCCCCTTGAGTATCGGAGAGGCAAGCGGAATTCCTAGTGTAGCGGTGAAATGCGTAGATATTAGGAGGAACACCAGTGGCGAAGGCGGCTTGCTGGACGACAACTGACGCTGAGGCGCGAAAGCGTGGGGAGCAAACAGG
Ruminococcaceae_Unc63248	Unc63248	TACGTAGGGAGCGAGCGTTGTCCGGAATTACTGGGTGTAAAGGGAGTGTAGGCGGGATGGTAAGTTAGGTGTGAAATGCGGAGGCTCAACCTCCGAGCTGCACTTAAAACTGCTGTTCTTGAGTGAAGTAGAGGTTGGCGGAATTCCCAGTGTAGCGGTGAAATGCGTAGATATTGGGAGGAACATCAGTGGCGAAGGCGGCCAACTGGGCTTTTACTGACGCTGAGGCTCGAAAGCGTGGGGAGCAAACAGG
Ruminococcaceae_Unc66055	Unc66055	TACGTAGGGAGCGAGCGTTGTCCGGAATTACTGGGTGTAAAGGGAGCGTAGGCGGGATTGCAAGTCAGATGTGAAATGCAGGGGCTCAACCCCTGAGCTGCATTTGAAACTGTAGTTCTTGAGTGAAGTAGAGGTAAGCGGAATTCCTGGTGTAGCGGTGAAATGCGTAGATATCAGGAGGAACATCGGTGGCGAAGGCGGCTTACTGGGCTTTTACTGACGCTGAGGCTCGAAAGCGTGGGGAGCAAACAGG
Ruminococcaceae_Unc71175	Unc71175	TACGTAGGTGACAAGCGTTGTCCGGATTTACTGGGTGTAAAGGGCGCGTAGGCGGACTGTCAAGTCAGTCGTGAAATACCGGGGCTTAACCCCGGGGCTGCGATTGAAACTGACAGCCTTGAGTATCGGAGAGGAAAGCGGAATTCCTAGTGTAGCGGTGAAATGCGTAGATATTAGGAGGAACACCAGTGGCGAAGGCGGCTTTCTGGACGACAACTGACGCTGAGGCGCGAAAGTGTGGGGAGCAAACAGG
Ruminococcaceae_Unc82602	Unc82602	TACGTAGGTGGCAAGCGTTGTCCGGAATTACTGGGTGTAAAGGGAGCGTAGGCGGGAAGCCAAGTCAGCTGTGAAAACTACGGGCTTAACCTGTAGACTGCAGTTGAAACTGGTTTTCTTGAGTGAAGTAGAGGTTGGCGGAATTCCGAGTGTAGCGGTGAAATGCGTAGATATTCGGAGGAACACCGGTGGCGAAGGCGGCCAACTGGGCTTTAACTGACGCTGAGGCTCGAAAGTGTGGGGAGCAAACAGG
Ruminococcaceae_Unc92119	Unc92119	TACGTAGGGAGCAAGCGTTATCCGGAATTATTGGGTGTAAAGGGTGCGTAGACGGGATAACAAGTTGGTTGTGAAACCCCTCGGCTCAACTGAGGAACTGCAACCAAAACTATTATTCTTGAGTGCAGGAGAGGAAAGTGGAATTCCTAGTGTAGCGGTGAAATGCGTAGATATTAGGAAGAACACCGGTGGCGAAGGCGACTTTCTGGACTGTAACTGACGTTGAGGCACGAAAGTGTGGGGAGCAAACAGG
Ruminococcaceae_Unide781	Unide781	TACGTAGGGAGCAAGCGTTATCCGGAATTATTGGGTGTAAAGGGTGCGTAGACGGGAATACAAGTTAGTTGTGAAATCCCTCGGCTCAACTGAGGAACTGCAACTAAAACTATATTTCTTGAGTGCAGGAGAGGAAAGTGGAATTCCTAGTGTAGCGGTGAAATGCGTAGATATTAGGAGGAACACCAGTGGCGAAGGCGACTTTCTGGACTGTAACTGACGTTGAGGCACGAAAGTGTGGGGAGCAAACAGG

## Sheet: Table 9 Metabolomics rat colon
1,3-Diaminopropane
Glycine
b-Alanine
Glycerone
D-Glyceraldehyde
Cytosine
Thymine
Hypoxanthine
2-Oxoglutaramate
Spermidine
3-Ureidoisobutyrate
L-Glutamate
Guanine
Xanthine
6-Deoxy-L-galactose
(S)-2-Aceto-2-hydroxybutanoate
5-Phosphoribosylamine
Cytidine
Uridine
D-Glucosamine 6-phosphate
Deoxyguanosine
Stearidonic acid
(6Z,9Z,12Z)-Octadecatrienoic acid
Linoleate
Guanosine
Xanthosine
4-hydroxy-all-trans-retinyl acetate
13-OxoODE
13(S)-HODE
Retinoate
N-Acetylneuraminate
9(S)-HPOT
13(S)-HPODE
Progesterone
5-b-Pregnane-3,20-dione
Leukotriene A4
9(S)-HETE
3',5'-Cyclic AMP
17-a-Hydroxypregnenolone
15-Keto-PGF2a
8,9-DHET
4-hydroxy-all-trans-retinyl acetate
Corticosterone
dGMP
3-a,21-Dihydroxy-5-b-pregnane-11,20-dione
(5Z)-(15S)-11-a-Hydroxy-9,15-dioxoprostanoate
3-a,11-b,21-Trihydroxy-20-oxo-5-b-pregnan-18-al
6-Keto-PGE1
Prostaglandin E2 ethanolamide
S-Adenosyl-L-methionine
Estrone glucuronide
(Green font indicates analytes also detected in SPI)

[truncated: 2 more sheets: Table 10 Metabolomics of SPI, Table 11 PCR primers (rat)]
